# Supplementary material for: Mapping of dynamic quantitative trait loci for plant height in a RIL population of foxtail millet (Setaria italica L.)
Source: Front Plant Sci. 2024 Jul 24;15:1418328. doi: 10.3389/fpls.2024.1418328 (PMC11303304; doi:10.3389/fpls.2024.1418328)
Supplement: Supplementary file 2 [file DataSheet_2.xlsx]

## Sheet: Supplementary Table S1
Table S1 ANOVA and combined broad-sense heritability analysis of plant height
Traits	Variation sources	SS	DF	MS	F-value	H2(%)
PHT1	Genotypes	129557	126	1028.23	24.9286**	0.9173
	Environment	136809	7	19544.1	473.8326**
	Environment×Genotypes	77484.4	871	88.9603	2.1568**
	Error	41618.1	1009	41.2469
PHT2	Genotypes	470385	126	3733.21	114.3858**	0.9699
	Environment	273266	8	34158.3	1046.6104**
	Environment×Genotypes	114515	996	114.975	3.5228**
	Error	37010.4	1134	32.637
PHT3	Genotypes	620766	126	4926.71	105.9319**	0.9781
	Environment	318304	8	39787.9	855.5021**
	Environment×Genotypes	109018	996	109.456	2.3535**
	Error	52740.4	1134	46.5083
Notes: ** refers to the significant difference at P=0.01; H2 refers to the heritability.

## Sheet: Supplementary Table S2
Table S2 Primers for four candidate genes and ACTIN
gene	Left (5'-3')	Right (3'-5')
Seita.5G356600	AGCCTCCATGATACCGACAG	CCTGAATCCTGACCCGAACT
Seita.5G372100	TTCACTACAAGCAGCCAACG	AGCGTGAAGGAGAAGGACAT
Seita.5G350500	ATGATGAGTGCCCTGTGGAT	GGTGATGTTCCTGGACCTGT
Seita.5G363400	GTGTTCGTCGGTTACAGCAG	CTTTTCCGGCCTCTTGTTGG
ACTIN	TGATCTCACTGACAGTCTGATG	GATGTCTCTTACAATTTCCCGC

## Sheet: Supplementary Table S3
Table S3 Description of the high density map in foxtail millet
LG ID	Total Bin Marker	Total Distance(cM)	Average Distance(cM)	Max Gap(cM)	Gaps<5cM(%)	Spearman coefficient
LG1	388	116.06	0.3	5.68	0.9948	0.9994**
LG2	399	112.69	0.28	6.17	0.907	0.9989**
LG3	643	118.4	0.18	3.34	0.9922	0.9984**
LG4	252	106.35	0.42	7.19	0.9562	0.9983**
LG5	405	111.19	0.28	6.68	0.9381	0.9962**
LG6	300	92.48	0.31	4.5	0.99	0.9989**
LG7	629	119.09	0.19	3.79	0.9841	0.9462**
LG8	747	95.42	0.13	3.79	0.9973	0.9881**
LG9	597	144.37	0.24	7.19	0.9966	0.9895**
Total	4360	1016.06	0.23	7.19	0.907
Notes: LG ID: linkage Group ID; Total Bin Marker: The total number of Bin markers for each linkage group; Total Distance(cM): Overall genetic distance; and the total row denotes the aggregate genetic distance of all linkage groups; Average Distance(cM): the average mapping distance, with the total row showing the mean distance for all linkage groups; Max Gap(cM) : the maximum gap, and the total r…

## Sheet: Supplementary Table S4
Table S3 The quality summary of RNA-Seq data
Sample ID	Clean reads	Clean bases	GC Content(%)	N(%)	Q20(%)	Q30(%)
P1-T1-1	27802772	8320247809	51.05	0.01	98.72	94.97
P1-T1-2	28149198	8420791673	50.98	0.01	98.79	95.22
P1-T1-3	22134106	6622226504	51.07	0.01	98.87	95.59
P1-T2-1	24945912	7468345881	52.93	0.01	98.53	94.29
P1-T2-2	27286742	8168399949	52.97	0.01	98.71	94.97
P1-T2-3	21411096	6412337462	52.79	0.01	98.64	95.17
P1-T3-1	28133138	8422849441	51.04	0.01	98.72	95.03
P1-T3-2	24812644	7424722531	50.92	0.01	98.72	94.98
P1-T3-3	25031352	7496624806	50.87	0.01	98.82	95.37
P2-T1-1	22316921	6685190020	51.21	0.01	98.61	94.58
P2-T1-2	22215218	6649444548	51.55	0.01	98.85	95.54
P2-T1-3	24093597	7215067440	50.67	0.01	97.81	92.97
P2-T2-1	20495063	6138181290	53	0.01	98.69	95.25
P2-T2-2	25003570	7477835865	52.59	0.01	98.76	95.2
P2-T2-3	20062885	6004747559	52.52	0.01	98.59	94.55
P2-T3-1	29755116	8876864651	51.11	0.01	98.88	95.58
P2-T3-2	22322062	6684501638	51.73	0	97.91	94.28
P2-T3-3	22694611	6798653641	51.34	0.01	98.31	94.35
Notes: Q20 : Percentage of bases correctly identified above 99%; Q30: Percentage of bases correctly identified above 99.9%; GC: The percentage of the total number of bases G and C in the total number of bases; Samples: Sample analysis number; Clean reads: Total number of pair-end reads in Clean Data; Clean bases: Total number of bases in Clean Data.

## Sheet: Supplementary Table S5
Table S5 The statistics of mapping results for RNA-Seq
Sample	Total Reads	Mapped Reads	Uniq Mapped Reads	Multiple Map Reads	Reads Map to '+'	Reads Map to '-'
P1-T1-1	55605544	53,531,163 (96.27%)	51,318,126 (92.29%)	2,213,037 (3.98%)	28,791,692 (51.78%)	28,837,520 (51.86%)
P1-T1-2	56298396	54,267,290 (96.39%)	51,989,006 (92.35%)	2,278,284 (4.05%)	29,258,931 (51.97%)	29,295,152 (52.04%)
P1-T1-3	44268212	42,676,360 (96.40%)	40,915,483 (92.43%)	1,760,877 (3.98%)	22,954,855 (51.85%)	22,982,364 (51.92%)
P1-T2-1	49891824	47,737,754 (95.68%)	46,728,148 (93.66%)	1,009,606 (2.02%)	24,611,774 (49.33%)	24,677,792 (49.46%)
P1-T2-2	54573484	52,313,351 (95.86%)	51,201,306 (93.82%)	1,112,045 (2.04%)	26,988,383 (49.45%)	27,046,472 (49.56%)
P1-T2-3	42822192	41,252,760 (96.34%)	40,384,980 (94.31%)	867,780 (2.03%)	21,287,033 (49.71%)	21,326,964 (49.80%)
P1-T3-1	56266276	51,688,106 (91.86%)	50,477,341 (89.71%)	1,210,765 (2.15%)	26,691,501 (47.44%)	26,743,537 (47.53%)
P1-T3-2	49625288	47,777,676 (96.28%)	46,702,984 (94.11%)	1,074,692 (2.17%)	24,628,899 (49.63%)	24,672,085 (49.72%)
P1-T3-3	50062704	48,218,606 (96.32%)	47,156,873 (94.20%)	1,061,733 (2.12%)	24,846,363 (49.63%)	24,890,452 (49.72%)
P2-T1-1	44633842	41,790,152 (93.63%)	40,657,663 (91.09%)	1,132,489 (2.54%)	21,804,819 (48.85%)	21,847,319 (48.95%)
P2-T1-2	44430436	41,283,813 (92.92%)	40,249,204 (90.59%)	1,034,609 (2.33%)	21,457,955 (48.30%)	21,508,395 (48.41%)
P2-T1-3	48187194	42,543,822 (88.29%)	41,443,933 (86.01%)	1,099,889 (2.28%)	22,115,120 (45.89%)	22,199,313 (46.07%)
P2-T2-1	40990126	38,268,785 (93.36%)	37,559,923 (91.63%)	708,862 (1.73%)	19,577,358 (47.76%)	19,641,885 (47.92%)
P2-T2-2	50007140	47,096,476 (94.18%)	46,244,083 (92.47%)	852,393 (1.70%)	24,101,331 (48.20%)	24,143,463 (48.28%)
P2-T2-3	40125770	37,712,808 (93.99%)	37,023,907 (92.27%)	688,901 (1.72%)	19,289,891 (48.07%)	19,342,616 (48.20%)
P2-T3-1	59510232	56,098,261 (94.27%)	54,986,974 (92.40%)	1,111,287 (1.87%)	28,788,210 (48.38%)	28,796,894 (48.39%)
P2-T3-2	44644124	42,465,162 (95.12%)	41,647,402 (93.29%)	817,760 (1.83%)	21,770,078 (48.76%)	21,773,250 (48.77%)
P2-T3-3	45389222	42,823,080 (94.35%)	42,015,192 (92.57%)	807,888 (1.78%)	21,927,491 (48.31%)	21,955,819 (48.37%)
Notes: Sample: Sample analysis number; Total Reads: Number of Clean Reads, counted as single-end; Mapped Reads: Number of reads mapped to the reference genome and their percentage of the total Clean Reads; Uniq Mapped Reads: Number of reads uniquely mapped to a single location on the reference genome and their percentage of the total Clean Reads; Multiple Map Reads: Number of reads mapped to mult…

## Sheet: Supplementary Table S6
Table S6 The genetic location for linkage map
MarkerID	Chr	Start position	End position
Block1	scaffold_1	44022	332986
Block2	scaffold_1	364781	382885
Block3	scaffold_1	395771	418421
Block4	scaffold_1	418656	448987
Block5	scaffold_1	473382	572906
Block7	scaffold_1	574556	589888
Block12	scaffold_1	607041	623784
Block26	scaffold_1	664534	674864
Block42	scaffold_1	711200	725738
Block47	scaffold_1	740319	753640
Block53	scaffold_1	1077651	1150796
Block54	scaffold_1	1152961	1305800
Block55	scaffold_1	1308438	1380639
Block57	scaffold_1	1386670	1463474
Block61	scaffold_1	1509141	1523777
Block62	scaffold_1	1523944	1534547
Block63	scaffold_1	1536892	1583820
Block64	scaffold_1	1585655	1609989
Block65	scaffold_1	1615460	1651461
Block66	scaffold_1	1653397	1666499
Block67	scaffold_1	1666938	1682086
Block68	scaffold_1	1686916	1702088
Block69	scaffold_1	1714771	1742966
Block71	scaffold_1	1746572	1773388
Block73	scaffold_1	1779063	1797486
Block76	scaffold_1	1805358	1837528
Block78	scaffold_1	1904712	1936850
Block79	scaffold_1	1964117	2013414
Block81	scaffold_1	2040355	2185995
Block82	scaffold_1	2188206	2214830
Block83	scaffold_1	2230585	2312244
Block84	scaffold_1	2317691	2331362
Block87	scaffold_1	2353551	2385804
Block104	scaffold_1	2424766	2447557
Block105	scaffold_1	2447802	2474720
Block107	scaffold_1	2494063	2504827
Block112	scaffold_1	2551288	2588328
Block116	scaffold_1	2633456	2648806
Block119	scaffold_1	2654449	2702758
Block127	scaffold_1	2731769	2754563
Block133	scaffold_1	2761389	2837468
Block136	scaffold_1	2839165	2856283
Block137	scaffold_1	2857622	2942878
Block138	scaffold_1	2956793	2969549
Block142	scaffold_1	3014252	3025126
Block185	scaffold_1	3161084	3186938
Block191	scaffold_1	3216509	3235250
Block193	scaffold_1	3236156	3247675
Block207	scaffold_1	3287419	3302852
Block212	scaffold_1	3346738	3395546
Block213	scaffold_1	3398795	3416338
Block214	scaffold_1	3420587	3448819
Block216	scaffold_1	3494356	3507378
Block217	scaffold_1	3507842	3646508
Block218	scaffold_1	3651035	3681964
Block220	scaffold_1	3724432	3748718
Block225	scaffold_1	3770376	3795202
Block228	scaffold_1	3804794	3817330
Block234	scaffold_1	3836241	3848320
Block238	scaffold_1	3869580	3881015
Block244	scaffold_1	3909673	3920827
Block249	scaffold_1	3943827	3954964
Block254	scaffold_1	3972206	3982670
Block269	scaffold_1	4021995	4036491
Block271	scaffold_1	4046340	4061321
Block276	scaffold_1	4067995	4088526
Block277	scaffold_1	4099396	4112073
Block278	scaffold_1	4117184	4153025
Block280	scaffold_1	4155215	4249723
Block282	scaffold_1	4341598	4591839
Block289	scaffold_1	4613353	4636915
Block302	scaffold_1	4671109	4681239
Block303	scaffold_1	4704558	4729230
Block321	scaffold_1	4757671	4852124
Block324	scaffold_1	4922851	4996016
Block328	scaffold_1	5031204	5057655
Block329	scaffold_1	5072305	5108070
Block330	scaffold_1	5109192	5174261
Block331	scaffold_1	5175252	5295012
Block333	scaffold_1	5392854	5463447
Block335	scaffold_1	5479622	5502933
Block340	scaffold_1	5512019	5545670
Block341	scaffold_1	5546475	5718125
Block342	scaffold_1	5727963	5759172
Block352	scaffold_1	5945001	5960180
Block360	scaffold_1	6019940	6042528
Block363	scaffold_1	6045875	6059530
Block364	scaffold_1	6059558	6100858
Block374	scaffold_1	6155041	6217556
Block379	scaffold_1	6279440	6293724
Block380	scaffold_1	6318675	6365938
Block382	scaffold_1	6410744	6517874
Block385	scaffold_1	6588958	6608993
Block386	scaffold_1	6625441	6817279
Block387	scaffold_1	6818878	6846355
Block388	scaffold_1	6859266	6911777
Block389	scaffold_1	6931735	7126246
Block390	scaffold_1	7135952	7146864
Block425	scaffold_1	7320845	7331142
Block453	scaffold_1	7405943	7417366
Block477	scaffold_1	7452228	7466570
Block505	scaffold_1	7536194	7556844
Block517	scaffold_1	7569162	7579851
Block525	scaffold_1	7601411	7618245
Block533	scaffold_1	7628639	7718053
Block534	scaffold_1	7718235	7762424
Block540	scaffold_1	7965180	8078248
Block542	scaffold_1	8102433	8312164
Block543	scaffold_1	8386209	8399442
Block545	scaffold_1	8416455	8428468
Block546	scaffold_1	8428961	8485437
Block547	scaffold_1	8493076	8575999
Block548	scaffold_1	8577913	8594116
Block556	scaffold_1	8636842	8651491
Block566	scaffold_1	8671634	8684028
Block589	scaffold_1	8746419	8768699
Block592	scaffold_1	8776683	8789915
Block593	scaffold_1	8790038	8803557
Block595	scaffold_1	8805156	8827585
Block596	scaffold_1	8828328	8974840
Block597	scaffold_1	8980746	9000221
Block598	scaffold_1	9020753	9127478
Block599	scaffold_1	9129402	9167441
Block600	scaffold_1	9168594	9182124
Block601	scaffold_1	9183067	9214993
Block602	scaffold_1	9216217	9539048
Block605	scaffold_1	9544051	9579780
Block606	scaffold_1	9579817	9608529
Block607	scaffold_1	9608727	9629085
Block610	scaffold_1	9633001	9660690
Block614	scaffold_1	9667195	9683390
Block618	scaffold_1	9696834	9708181
Block625	scaffold_1	9735494	9771621
Block627	scaffold_1	9772686	9785733
Block629	scaffold_1	9790369	9800759
Block632	scaffold_1	9810982	9871461
Block633	scaffold_1	9871638	9902340
Block634	scaffold_1	9902397	9914882
Block638	scaffold_1	9926976	9949139
Block640	scaffold_1	9954775	9975892
Block641	scaffold_1	9975931	9988320
Block643	scaffold_1	9996379	10010518
Block646	scaffold_1	10019174	10043370
Block651	scaffold_1	10057121	10069429
Block673	scaffold_1	10145056	10164261
Block682	scaffold_1	10180217	10204901
Block685	scaffold_1	10217618	10229934
Block697	scaffold_1	10259727	10273726
Block698	scaffold_1	10273863	10291205
Block700	scaffold_1	10293983	10319662
Block701	scaffold_1	10319691	10336593
Block702	scaffold_1	10336615	10351160
Block710	scaffold_1	10366293	10377960
Block712	scaffold_1	10381220	10392236
Block716	scaffold_1	10402855	10413084
Block725	scaffold_1	10439423	10453475
Block726	scaffold_1	10453547	10475182
Block732	scaffold_1	10491016	10508853
Block747	scaffold_1	10545791	10559854
Block749	scaffold_1	10567742	10581745
Block753	scaffold_1	10595175	10605802
Block764	scaffold_1	10635993	10646849
Block769	scaffold_1	10666518	10683900
Block770	scaffold_1	10684071	10696458
Block773	scaffold_1	10698864	10713656
Block774	scaffold_1	10751374	10915909
Block775	scaffold_1	10926457	11039047
Block776	scaffold_1	11042761	11233712
Block777	scaffold_1	11239802	11260185
Block778	scaffold_1	11290384	11527840
Block779	scaffold_1	11539831	11649371
Block780	scaffold_1	11654934	11687435
Block781	scaffold_1	11697105	11976458
Block782	scaffold_1	11980288	12904614
Block783	scaffold_1	12909462	12982857
Block784	scaffold_1	13051697	15085575
Block785	scaffold_1	15102654	15304255
Block786	scaffold_1	15313973	15835414
Block787	scaffold_1	15875143	17682317
Block788	scaffold_1	17684493	19155777
Block789	scaffold_1	19164173	19492160
Block790	scaffold_1	19492299	19603181
Block791	scaffold_1	19608144	19973014
Block793	scaffold_1	19996188	20036090
Block794	scaffold_1	20045774	20700199
Block795	scaffold_1	20700540	21528420
Block796	scaffold_1	21547732	21579521
Block797	scaffold_1	21604507	22274338
Block798	scaffold_1	22277049	22759005
Block799	scaffold_1	22762526	22799242
Block800	scaffold_1	22801639	22870727
Block803	scaffold_1	22885459	22940208
Block805	scaffold_1	22954366	23102444
Block806	scaffold_1	23102481	23234102
Block808	scaffold_1	23242252	23274129
Block809	scaffold_1	23276869	23379935
Block810	scaffold_1	23397245	23435519
Block811	scaffold_1	23435671	23667919
Block812	scaffold_1	23699481	23896163
Block817	scaffold_1	23977772	23992891
Block818	scaffold_1	23993223	24112695
Block846	scaffold_1	24260484	24276621
Block864	scaffold_1	24306658	24320715
Block868	scaffold_1	24326189	24338909
Block882	scaffold_1	24359822	24378291
Block933	scaffold_1	24472487	24484620
Block940	scaffold_1	24496482	24512386
Block950	scaffold_1	24550938	24561933
Block951	scaffold_1	24561967	24573951
Block954	scaffold_1	24577300	24588867
Block957	scaffold_1	24597171	24610769
Block976	scaffold_1	24642733	24830999
Block977	scaffold_1	24831756	24872115
Block978	scaffold_1	24876963	24927567
Block979	scaffold_1	24928004	24958744
Block980	scaffold_1	24965980	25024312
Block981	scaffold_1	25030483	25335431
Block982	scaffold_1	25340515	25524552
Block983	scaffold_1	25525691	25549665
Block984	scaffold_1	25550819	25627772
Block986	scaffold_1	25637405	25697250
Block987	scaffold_1	25706595	25812948
Block988	scaffold_1	25814051	25849042
Block990	scaffold_1	25851687	25881410
Block993	scaffold_1	25885552	25897550
Block1002	scaffold_1	25931416	25951664
Block1012	scaffold_1	25990402	26001327
Block1023	scaffold_1	26021707	26036275
Block1048	scaffold_1	26067861	26198607
Block1049	scaffold_1	26199210	26214946
Block1050	scaffold_1	26220313	26429894
Block1051	scaffold_1	26431100	26546209
Block1052	scaffold_1	26546749	26641623
Block1053	scaffold_1	26665532	26743496
Block1054	scaffold_1	26754341	27100383
Block1055	scaffold_1	27112928	27169890
Block1056	scaffold_1	27198519	27213130
Block1058	scaffold_1	27239365	27281983
Block1059	scaffold_1	27290003	27308517
Block1063	scaffold_1	27717228	27763347
Block1067	scaffold_1	27905372	28001290
Block1068	scaffold_1	28040710	28210286
Block1069	scaffold_1	28268704	28298180
Block1070	scaffold_1	28330755	28367208
Block1082	scaffold_1	28400891	28430713
Block1084	scaffold_1	28657020	28717184
Block1088	scaffold_1	28940359	29145223
Block1089	scaffold_1	29161799	29172062
Block1091	scaffold_1	29252100	29326100
Block1092	scaffold_1	29334779	29446927
Block1094	scaffold_1	29448727	29473099
Block1095	scaffold_1	29473120	29484753
Block1100	scaffold_1	29492506	29503481
Block1102	scaffold_1	29505254	29522550
Block1103	scaffold_1	29522569	29576612
Block1114	scaffold_1	29623972	29679388
Block1115	scaffold_1	29680532	29710333
Block1127	scaffold_1	29748304	29785395
Block1131	scaffold_1	29804967	29819390
Block1135	scaffold_1	29827990	29838372
Block1138	scaffold_1	29844432	29855866
Block1141	scaffold_1	29861495	29882670
Block1144	scaffold_1	29888272	29899667
Block1149	scaffold_1	29918752	29931699
Block1154	scaffold_1	29942811	29955301
Block1155	scaffold_1	29955330	29966177
Block1160	scaffold_1	29978890	29992974
Block1164	scaffold_1	30002364	30018390
Block1165	scaffold_1	30018610	30029540
Block1182	scaffold_1	30082777	30097712
Block1189	scaffold_1	30114934	30130503
Block1198	scaffold_1	30148765	30163742
Block1209	scaffold_1	30208922	30222416
Block1212	scaffold_1	30230833	30250801
Block1231	scaffold_1	30310355	30327720
Block1256	scaffold_1	30392888	30407676
Block1258	scaffold_1	30411327	30421435
Block1280	scaffold_1	30478060	30490455
Block1296	scaffold_1	30532072	30542704
Block1300	scaffold_1	30549788	30566232
Block1301	scaffold_1	30566397	30581853
Block1310	scaffold_1	30614526	30630055
Block1316	scaffold_1	30639613	30672926
Block1319	scaffold_1	30680325	30690466
Block1320	scaffold_1	30690478	30707659
Block1342	scaffold_1	30772142	30807564
Block1343	scaffold_1	30807853	30823034
Block1346	scaffold_1	30839549	30930624
Block1347	scaffold_1	30930642	30945197
Block1348	scaffold_1	30945281	30957804
Block1350	scaffold_1	30960815	30978156
Block1371	scaffold_1	31031666	31093550
Block1372	scaffold_1	31093571	31150300
Block1374	scaffold_1	31163049	31190770
Block1376	scaffold_1	31197811	31223658
Block1377	scaffold_1	31226518	31245404
Block1378	scaffold_1	31245485	31268131
Block1385	scaffold_1	31283771	31299116
Block1389	scaffold_1	31310234	31336251
Block1390	scaffold_1	31336271	31348152
Block1398	scaffold_1	31379609	31404281
Block1401	scaffold_1	31408836	31420533
Block1407	scaffold_1	31452040	31467293
Block1414	scaffold_1	31494850	31510480
Block1415	scaffold_1	31510590	31524623
Block1425	scaffold_1	31552315	31562387
Block1427	scaffold_1	31564985	31578248
Block1443	scaffold_1	31629349	31641687
Block1444	scaffold_1	31645217	31663708
Block1449	scaffold_1	31671526	31682390
Block1455	scaffold_1	31706202	31745310
Block1456	scaffold_1	31745896	31764859
Block1463	scaffold_1	31779299	31811066
Block1470	scaffold_1	31836257	31853109
Block1472	scaffold_1	31858210	31868748
Block1473	scaffold_1	31869256	31887447
Block1480	scaffold_1	31900871	31932532
Block1489	scaffold_1	31945427	31955655
Block1512	scaffold_1	32029081	32042258
Block1517	scaffold_1	32049914	32061807
Block1520	scaffold_1	32081085	32136337
Block1521	scaffold_1	32136347	32168214
Block1540	scaffold_1	32234743	32245768
Block1549	scaffold_1	32271226	32394807
Block1558	scaffold_1	32438692	32462781
Block1560	scaffold_1	32462876	32493884
Block1564	scaffold_1	32498481	32529475
Block1567	scaffold_1	32542410	32557246
Block1573	scaffold_1	32570278	32701126
Block1574	scaffold_1	32701587	32729057
Block1575	scaffold_1	32731513	32751958
Block1576	scaffold_1	32752060	32766468
Block1578	scaffold_1	32773909	32798494
Block1581	scaffold_1	32803354	32814149
Block1582	scaffold_1	32814203	32848463
Block1583	scaffold_1	32861207	33122279
Block1584	scaffold_1	33127856	33173170
Block1587	scaffold_1	33192437	33205969
Block1588	scaffold_1	33205985	33232110
Block1590	scaffold_1	33239487	33438220
Block1591	scaffold_1	33440138	33641469
Block1592	scaffold_1	33641822	33670797
Block1594	scaffold_1	33846259	33971193
Block1595	scaffold_1	33973170	34267461
Block1596	scaffold_1	34289001	34437618
Block1598	scaffold_1	34454276	34897053
Block1599	scaffold_1	34897139	34956762
Block1601	scaffold_1	34957536	34970788
Block1604	scaffold_1	34978976	35101668
Block1605	scaffold_1	35104914	35220832
Block1606	scaffold_1	35226273	35270942
Block1607	scaffold_1	35275858	35750310
Block1608	scaffold_1	35750332	35762551
Block1609	scaffold_1	35762609	36631333
Block1610	scaffold_1	36632996	36866919
Block1611	scaffold_1	36868464	37297601
Block1612	scaffold_1	37305125	37417746
Block1614	scaffold_1	37420301	37536392
Block1615	scaffold_1	37536513	37593423
Block1616	scaffold_1	37593848	37759004
Block1617	scaffold_1	37767567	38272210
Block1618	scaffold_1	38272710	38291929
Block1619	scaffold_1	38292226	38373713
Block1620	scaffold_1	38376680	38406640
Block1621	scaffold_1	38407505	39227318
Block1628	scaffold_1	39528420	39601905
Block1629	scaffold_1	39608516	39683963
Block1634	scaffold_1	39769697	39852935
Block1635	scaffold_1	39853214	39926144
Block1639	scaffold_1	40083675	40104252
Block1648	scaffold_1	40162315	40176741
Block1650	scaffold_1	40205450	40237426
Block1652	scaffold_1	40245756	40292609
Block1653	scaffold_1	40295006	40347381
Block1658	scaffold_1	40358364	40383285
Block1660	scaffold_1	40388454	40399510
Block1662	scaffold_1	40401556	40415359
Block1666	scaffold_1	40424657	40436885
Block1667	scaffold_1	40437545	40481551
Block1668	scaffold_1	40482063	40494406
Block1669	scaffold_1	40494860	40550201
Block1671	scaffold_1	40641619	40687855
Block1672	scaffold_1	40694364	40727843
Block1675	scaffold_1	40735244	40800683
Block1676	scaffold_1	40835291	40868755
Block1678	scaffold_1	40870057	40880310
Block1679	scaffold_1	40880457	40902365
Block1680	scaffold_1	40950318	42118192
Block1689	scaffold_2	40427	68815
Block1692	scaffold_2	76573	95994
Block1695	scaffold_2	110364	125374
Block1699	scaffold_2	126162	166909
Block1701	scaffold_2	190899	282265
Block1705	scaffold_2	313395	360851
Block1731	scaffold_2	444130	455388
Block1740	scaffold_2	472685	494733
Block1749	scaffold_2	522210	532735
Block1755	scaffold_2	553401	563854
Block1760	scaffold_2	580036	651522
Block1763	scaffold_2	675399	709732
Block1770	scaffold_2	733260	745658
Block1781	scaffold_2	775655	786191
Block1782	scaffold_2	786648	811599
Block1785	scaffold_2	818114	839874
Block1788	scaffold_2	851072	862762
Block1790	scaffold_2	873000	889518
Block1794	scaffold_2	894111	910226
Block1808	scaffold_2	943832	961419
Block1811	scaffold_2	964456	1022236
Block1815	scaffold_2	1027081	1044026
Block1830	scaffold_2	1097561	1113356
Block1834	scaffold_2	1124183	1137337
Block1843	scaffold_2	1165042	1175363
Block1846	scaffold_2	1176297	1191166
Block1853	scaffold_2	1211056	1221728
Block1856	scaffold_2	1222762	1242008
Block1858	scaffold_2	1246566	1259634
Block1860	scaffold_2	1267294	1334189
Block1880	scaffold_2	1391026	1482116
Block1885	scaffold_2	1505080	1532908
Block1893	scaffold_2	1553100	1569769
Block1895	scaffold_2	1573922	1587173
Block1916	scaffold_2	1618008	1641784
Block1922	scaffold_2	1647410	1676654
Block1927	scaffold_2	1684889	1696517
Block1952	scaffold_2	1749262	1812715
Block1954	scaffold_2	1839198	1900767
Block1956	scaffold_2	1929200	1956274
Block1957	scaffold_2	1958750	1974805
Block1970	scaffold_2	1991706	2013485
Block1977	scaffold_2	2040949	2060807
Block1982	scaffold_2	2072340	2141202
Block1988	scaffold_2	2414386	2462969
Block1989	scaffold_2	2472487	2498550
Block1992	scaffold_2	2512110	2539623
Block1996	scaffold_2	2550235	2572150
Block2003	scaffold_2	2590861	2647028
Block2004	scaffold_2	2652496	2684761
Block2007	scaffold_2	2690609	2705530
Block2010	scaffold_2	2750543	2769042
Block2013	scaffold_2	2797278	2829556
Block2015	scaffold_2	2840384	2872184
Block2019	scaffold_2	2879420	2898657
Block2031	scaffold_2	2923587	2941423
Block2035	scaffold_2	2980632	3004434
Block2036	scaffold_2	3016457	3054043
Block2038	scaffold_2	3062576	3101779
Block2046	scaffold_2	3110694	3145041
Block2093	scaffold_2	3263466	3278345
Block2095	scaffold_2	3279405	3302879
Block2096	scaffold_2	3302979	3320606
Block2097	scaffold_2	3324220	3339548
Block2098	scaffold_2	3339636	3355575
Block2115	scaffold_2	3396896	3410621
Block2127	scaffold_2	3453155	3465741
Block2136	scaffold_2	3494559	3513928
Block2142	scaffold_2	3535998	3547698
Block2174	scaffold_2	3616386	3640437
Block2176	scaffold_2	3721076	3747272
Block2179	scaffold_2	3998197	4090588
Block2180	scaffold_2	4124818	4340032
Block2183	scaffold_2	4493880	4546101
Block2185	scaffold_2	4959587	5085625
Block2187	scaffold_2	5177645	5273315
Block2192	scaffold_2	5643272	5706647
Block2196	scaffold_2	6015412	6430403
Block2199	scaffold_2	6526975	6663579
Block2200	scaffold_2	6702319	6939590
Block2202	scaffold_2	6956042	7007782
Block2207	scaffold_2	7012240	7098632
Block2223	scaffold_2	7130691	7141696
Block2235	scaffold_2	7169386	7180794
Block2241	scaffold_2	7186158	7197764
Block2244	scaffold_2	7245434	7269778
Block2246	scaffold_2	7271702	7318449
Block2247	scaffold_2	7322635	7373431
Block2251	scaffold_2	7398083	7415826
Block2253	scaffold_2	7416580	7431564
Block2280	scaffold_2	7490141	7501250
Block2284	scaffold_2	7520328	7530698
Block2295	scaffold_2	7550047	7570844
Block2296	scaffold_2	7571727	7605616
Block2304	scaffold_2	7618366	7630711
Block2311	scaffold_2	7653405	7670464
Block2322	scaffold_2	7685562	7698516
Block2326	scaffold_2	7698865	7712035
Block2327	scaffold_2	7712078	7729278
Block2334	scaffold_2	7743177	7753461
Block2377	scaffold_2	7867727	7881748
Block2378	scaffold_2	7881911	7899924
Block2386	scaffold_2	7935069	7947414
Block2417	scaffold_2	7963978	7976294
Block2440	scaffold_2	8019757	8032467
Block2450	scaffold_2	8068034	8084151
Block2476	scaffold_2	8114449	8154444
Block2483	scaffold_2	8187187	8203876
Block2496	scaffold_2	8248360	8270681
Block2508	scaffold_2	8313947	8342995
Block2509	scaffold_2	8346024	8380806
Block2514	scaffold_2	8399036	8413956
Block2517	scaffold_2	8431094	8491319
Block2518	scaffold_2	8497554	8559334
Block2519	scaffold_2	8567439	8635650
Block2520	scaffold_2	8636198	8685706
Block2521	scaffold_2	8686462	8706254
Block2558	scaffold_2	8809164	8819763
Block2560	scaffold_2	8829486	8839950
Block2567	scaffold_2	8876201	8926777
Block2568	scaffold_2	8927414	8942408
Block2592	scaffold_2	8995802	9007653
Block2602	scaffold_2	9025591	9036650
Block2603	scaffold_2	9036989	9047022
Block2604	scaffold_2	9047114	9067896
Block2612	scaffold_2	9079970	9094487
Block2642	scaffold_2	9119311	9222648
Block2643	scaffold_2	9223377	9252643
Block2647	scaffold_2	9317837	9451119
Block2648	scaffold_2	9463160	9485572
Block2650	scaffold_2	9508438	9597423
Block2681	scaffold_2	9664772	9678805
Block2693	scaffold_2	9696047	9711256
Block2700	scaffold_2	9728313	9740785
Block2710	scaffold_2	9781637	9794493
Block2715	scaffold_2	9812703	9840669
Block2765	scaffold_2	9933446	9943984
Block2778	scaffold_2	9959707	9973356
Block2788	scaffold_2	9992307	10002520
Block2791	scaffold_2	10003723	10039618
Block2831	scaffold_2	10109718	10120473
Block2916	scaffold_2	10206224	10220791
Block2968	scaffold_2	10287488	10305268
Block2984	scaffold_2	10330980	10345681
Block3017	scaffold_2	10388385	10401496
Block3018	scaffold_2	10403498	10420889
Block3019	scaffold_2	10530181	10562990
Block3020	scaffold_2	10584926	10603422
Block3021	scaffold_2	10633586	10778324
Block3022	scaffold_2	10783677	10945264
Block3024	scaffold_2	10981661	11408419
Block3025	scaffold_2	11432481	11568685
Block3029	scaffold_2	11667376	11994238
Block3034	scaffold_2	12002153	12020130
Block3064	scaffold_2	12080851	12107040
Block3075	scaffold_2	12132682	12151257
Block3076	scaffold_2	12151264	12162213
Block3078	scaffold_2	12163428	12183696
Block3110	scaffold_2	12230403	12251206
Block3157	scaffold_2	12304216	12320132
Block3162	scaffold_2	12326628	12339017
Block3197	scaffold_2	12414171	12475468
Block3198	scaffold_2	12490638	12516613
Block3199	scaffold_2	12516727	12550684
Block3200	scaffold_2	12550801	12663690
Block3201	scaffold_2	12663703	12820072
Block3202	scaffold_2	12820139	12844574
Block3211	scaffold_2	12890961	12904219
Block3212	scaffold_2	12904310	13003683
Block3213	scaffold_2	13004351	13022908
Block3217	scaffold_2	13081858	13098990
Block3218	scaffold_2	13099005	13208108
Block3219	scaffold_2	13208129	13384766
Block3221	scaffold_2	13409227	13672480
Block3231	scaffold_2	13689000	13700008
Block3233	scaffold_2	13708907	13719574
Block3235	scaffold_2	13721550	13731964
Block3238	scaffold_2	13735827	13753513
Block3239	scaffold_2	13753764	13778206
Block3258	scaffold_2	13808492	13830454
Block3303	scaffold_2	13959505	13972793
Block3308	scaffold_2	13975294	13987972
Block3323	scaffold_2	14006719	14020368
Block3326	scaffold_2	14026921	14091905
Block3327	scaffold_2	14094211	14117085
Block3353	scaffold_2	14164701	14175432
Block3372	scaffold_2	14202906	14214358
Block3390	scaffold_2	14233555	14244374
Block3395	scaffold_2	14256123	14272172
Block3405	scaffold_2	14288561	14310775
Block3422	scaffold_2	14355906	14369151
Block3427	scaffold_2	14374988	14385990
Block3435	scaffold_2	14410618	14431248
Block3439	scaffold_2	14439656	14450913
Block3441	scaffold_2	14452547	14485377
Block3444	scaffold_2	14489195	14505731
Block3445	scaffold_2	14506048	14528100
Block3449	scaffold_2	14545267	14564255
Block3450	scaffold_2	14564879	14588431
Block3452	scaffold_2	14595986	14606334
Block3474	scaffold_2	14639446	14662322
Block3497	scaffold_2	14717699	14737682
Block3501	scaffold_2	14742850	14775876
Block3512	scaffold_2	14813134	14827274
Block3516	scaffold_2	14830928	14857078
Block3535	scaffold_2	14875222	14887100
Block3553	scaffold_2	14899535	14910656
Block3575	scaffold_2	14958004	14973170
Block3597	scaffold_2	15030399	15041072
Block3601	scaffold_2	15050079	15061429
Block3638	scaffold_2	15109162	15127286
Block3652	scaffold_2	15161259	15176281
Block3656	scaffold_2	15179225	15203971
Block3674	scaffold_2	15228171	15239421
Block3721	scaffold_2	15301232	15323365
Block3730	scaffold_2	15345279	15357456
Block3773	scaffold_2	15434723	15448474
Block3775	scaffold_2	15450220	15465853
Block3791	scaffold_2	15523469	15537975
Block3799	scaffold_2	15544196	15562515
Block3801	scaffold_2	15565012	15575804
Block3805	scaffold_2	15589677	15602072
Block3811	scaffold_2	15619700	15643018
Block3815	scaffold_2	15656922	15668196
Block3824	scaffold_2	15698514	15716950
Block3826	scaffold_2	15721983	15732497
Block3836	scaffold_2	15750451	15763858
Block3838	scaffold_2	15768654	15783412
Block3849	scaffold_2	15811070	15831871
Block3850	scaffold_2	15831988	15851909
Block3853	scaffold_2	15859300	15869573
Block3856	scaffold_2	15872995	15885753
Block3860	scaffold_2	15902862	15922598
Block3870	scaffold_2	15942383	15954036
Block3871	scaffold_2	15954460	15971726
Block3872	scaffold_2	15971860	15983823
Block3881	scaffold_2	16027828	16039113
Block3916	scaffold_2	16143498	16162506
Block3918	scaffold_2	16165273	16184303
Block3947	scaffold_2	16289404	16313940
Block3959	scaffold_2	16356874	16369157
Block3962	scaffold_2	16372872	16394530
Block3963	scaffold_2	16394689	16406420
Block3971	scaffold_2	16430958	16462087
Block3984	scaffold_2	16505980	16517653
Block3990	scaffold_2	16532219	16543640
Block4011	scaffold_2	16573002	16590435
Block4029	scaffold_2	16639232	16649668
Block4052	scaffold_2	16701471	16719026
Block4054	scaffold_2	16719288	16733880
Block4061	scaffold_2	16748306	16761706
Block4066	scaffold_2	16775105	16792151
Block4076	scaffold_2	16806645	16837004
Block4113	scaffold_2	16942651	16954313
Block4121	scaffold_2	16976582	17024638
Block4122	scaffold_2	17024791	17051745
Block4128	scaffold_2	17078529	17133371
Block4129	scaffold_2	17133517	17156156
Block4130	scaffold_2	17163388	17199309
Block4132	scaffold_2	17210544	17226686
Block4149	scaffold_2	17254633	17283893
Block4151	scaffold_2	17287816	17343983
Block4152	scaffold_2	17345719	17380428
Block4153	scaffold_2	17384950	17474575
Block4155	scaffold_2	17476477	17548259
Block4157	scaffold_2	17551668	17603716
Block4158	scaffold_2	17606595	17626114
Block4159	scaffold_2	17631672	17771481
Block4161	scaffold_2	17778354	17833868
Block4162	scaffold_2	17834578	17946198
Block4163	scaffold_2	17950293	17962891
Block4164	scaffold_2	17964109	18014859
Block4165	scaffold_2	18015393	18130920
Block4166	scaffold_2	18131623	18161722
Block4167	scaffold_2	18162567	18174651
Block4168	scaffold_2	18174954	18301476
Block4169	scaffold_2	18304086	18379431
Block4170	scaffold_2	18386197	18492383
Block4171	scaffold_2	18493092	18869149
Block4172	scaffold_2	18870977	18896465
Block4173	scaffold_2	18907088	19007205
Block4175	scaffold_2	19010758	19267892
Block4176	scaffold_2	19269801	19280019
Block4177	scaffold_2	19299349	19348766
Block4178	scaffold_2	19350606	19428771
Block4181	scaffold_2	19447012	19535112
Block4182	scaffold_2	19539509	19602646
Block4183	scaffold_2	19603128	19636000
Block4184	scaffold_2	19643437	19771020
Block4185	scaffold_2	19775097	19804823
Block4186	scaffold_2	19807648	19870820
Block4187	scaffold_2	19876202	20076927
Block4190	scaffold_2	20098797	20138758
Block4191	scaffold_2	20140736	20238949
Block4192	scaffold_2	20239012	20386505
Block4193	scaffold_2	20388285	20523087
Block4194	scaffold_2	20524407	20591141
Block4196	scaffold_2	20608692	20818606
Block4197	scaffold_2	20821715	20841630
Block4199	scaffold_2	20847959	20951279
Block4200	scaffold_2	20952042	21033511
Block4201	scaffold_2	21037844	21070066
Block4202	scaffold_2	21070773	21178028
Block4204	scaffold_2	21183055	21245742
Block4206	scaffold_2	21282254	21379861
Block4207	scaffold_2	21381335	21425766
Block4208	scaffold_2	21440041	21473834
Block4210	scaffold_2	21483025	21633939
Block4213	scaffold_2	21648486	21684456
Block4214	scaffold_2	21686645	21710111
Block4215	scaffold_2	21718498	21732423
Block4216	scaffold_2	21734826	21778153
Block4217	scaffold_2	21780705	21903385
Block4218	scaffold_2	21912227	21980301
Block4219	scaffold_2	21984435	21994570
Block4220	scaffold_2	22002323	22207471
Block4221	scaffold_2	22208631	22310299
Block4222	scaffold_2	22316404	22428777
Block4223	scaffold_2	22430630	22447131
Block4225	scaffold_2	22451901	22565740
Block4226	scaffold_2	22565815	22647258
Block4227	scaffold_2	22651115	22906747
Block4228	scaffold_2	22916489	22927736
Block4229	scaffold_2	22928135	22974922
Block4230	scaffold_2	22976882	22993875
Block4231	scaffold_2	22995263	23155740
Block4232	scaffold_2	23157169	23208076
Block4233	scaffold_2	23208716	23314150
Block4234	scaffold_2	23315938	23330509
Block4235	scaffold_2	23338604	23371342
Block4236	scaffold_2	23374207	23531423
Block4237	scaffold_2	23533906	23551591
Block4238	scaffold_2	23571886	23627847
Block4239	scaffold_2	23632864	23654346
Block4240	scaffold_2	23655631	23689047
Block4241	scaffold_2	23696613	23726617
Block4243	scaffold_2	23734467	23753252
Block4244	scaffold_2	23763024	23805583
Block4245	scaffold_2	23820315	23844873
Block4246	scaffold_2	23846682	23886063
Block4247	scaffold_2	23886219	23910667
Block4248	scaffold_2	23914354	23969025
Block4250	scaffold_2	23972389	24012372
Block4251	scaffold_2	24014216	24040148
Block4252	scaffold_2	24040319	24079798
Block4255	scaffold_2	24082925	24130426
Block4257	scaffold_2	24132187	24149030
Block4259	scaffold_2	24151713	24201107
Block4260	scaffold_2	24202440	24230148
Block4261	scaffold_2	24230496	24271610
Block4262	scaffold_2	24273117	24293733
Block4264	scaffold_2	24293952	24308306
Block4270	scaffold_2	24323771	24338832
Block4278	scaffold_2	24380283	24394691
Block4311	scaffold_2	24469203	24479305
Block4336	scaffold_2	24517096	24537692
Block4375	scaffold_2	24608967	24624559
Block4438	scaffold_2	24696479	24713112
Block4442	scaffold_2	24720141	24756255
Block4447	scaffold_2	24773891	24789657
Block4467	scaffold_2	24826353	24838234
Block4484	scaffold_2	24872443	24890309
Block4564	scaffold_2	25025267	25039438
Block4619	scaffold_2	25134494	25150331
Block4644	scaffold_2	25192217	25207892
Block4662	scaffold_2	25234908	25257511
Block4742	scaffold_2	25415539	25433323
Block4743	scaffold_2	25433424	25448054
Block4838	scaffold_2	25656774	25673574
Block4854	scaffold_2	25710198	25738408
Block4861	scaffold_2	25754253	25766462
Block4869	scaffold_2	25777670	25789000
Block4874	scaffold_2	25798162	25811397
Block4887	scaffold_2	25831943	25842699
Block4891	scaffold_2	25847335	25861762
Block4908	scaffold_2	25892386	25902525
Block4920	scaffold_2	25922393	25940422
Block4924	scaffold_2	25950558	25960904
Block4933	scaffold_2	25983046	26010183
Block4950	scaffold_2	26043356	26065371
Block4960	scaffold_2	26074484	26140845
Block4968	scaffold_2	26154025	26167845
Block4980	scaffold_2	26175434	26187598
Block5071	scaffold_2	26346116	26361097
Block5088	scaffold_2	26387068	26404113
Block5094	scaffold_2	26413152	26423246
Block5108	scaffold_2	26462530	26473822
Block5201	scaffold_2	26642950	26653984
Block5232	scaffold_2	26715185	26728561
Block5235	scaffold_2	26737943	26753113
Block5236	scaffold_2	26755178	26776096
Block5262	scaffold_2	26826135	26837027
Block5274	scaffold_2	26864801	26878809
Block5276	scaffold_2	26883413	26913907
Block5285	scaffold_2	26943192	26976619
Block5302	scaffold_2	27019498	27063303
Block5305	scaffold_2	27086568	27126036
Block5313	scaffold_2	27142884	27153839
Block5348	scaffold_2	27212158	27353114
Block5349	scaffold_2	27360816	27380940
Block5350	scaffold_2	27390045	27479684
Block5351	scaffold_2	27489223	27504931
Block5352	scaffold_2	27505169	27542961
Block5354	scaffold_2	27584881	27602783
Block5355	scaffold_2	27607637	27694211
Block5356	scaffold_2	27702948	27772858
Block5358	scaffold_2	27814174	27884458
Block5359	scaffold_2	27906441	27995082
Block5360	scaffold_2	27996741	28017158
Block5361	scaffold_2	28023083	28049186
Block5362	scaffold_2	28070891	28198693
Block5372	scaffold_2	28285729	28395685
Block5373	scaffold_2	28398136	28678477
Block5375	scaffold_2	28683030	28752346
Block5379	scaffold_2	28770231	28787773
Block5416	scaffold_2	28883625	29010337
Block5417	scaffold_2	29011876	29070035
Block5418	scaffold_2	29070101	29087003
Block5420	scaffold_2	29087972	29110522
Block5421	scaffold_2	29124133	29280847
Block5422	scaffold_2	29307686	29577690
Block5423	scaffold_2	29696412	29725101
Block5425	scaffold_2	29762363	29823561
Block5427	scaffold_2	29942584	30205427
Block5428	scaffold_2	30494821	31063139
Block5430	scaffold_2	31218758	31555420
Block5433	scaffold_2	31862097	32212751
Block5435	scaffold_2	32244483	32283159
Block5437	scaffold_2	32339109	32410131
Block5438	scaffold_2	32430967	32575155
Block5439	scaffold_2	32582018	32750948
Block5440	scaffold_2	32778382	32836700
Block5442	scaffold_2	32863378	32933502
Block5443	scaffold_2	32934238	33018602
Block5444	scaffold_2	33019019	33102685
Block5445	scaffold_2	33104483	33184804
Block5446	scaffold_2	33199134	33692909
Block5447	scaffold_2	33718245	34223001
Block5450	scaffold_2	34259940	34484908
Block5451	scaffold_2	34492214	34710263
Block5453	scaffold_2	35040051	35098320
Block5461	scaffold_2	36312627	36361669
Block5463	scaffold_2	36372566	36382828
Block5464	scaffold_2	36382852	36398715
Block5481	scaffold_2	36442494	36456296
Block5482	scaffold_2	36456342	36467465
Block5483	scaffold_2	36468414	36708450
Block5489	scaffold_2	37408056	37674245
Block5494	scaffold_2	37805604	37875966
Block5500	scaffold_2	38767570	39020434
Block5501	scaffold_2	39035845	39166925
Block5503	scaffold_2	39173611	39205900
Block5504	scaffold_2	39208544	39287434
Block5505	scaffold_2	39287738	39953212
Block5513	scaffold_2	41021063	41121108
Block5514	scaffold_2	41142282	41161359
Block5516	scaffold_2	41202318	41224774
Block5518	scaffold_2	41232926	41282202
Block5519	scaffold_2	41282437	41298000
Block5524	scaffold_2	41306659	41327495
Block5526	scaffold_2	41332703	41354204
Block5539	scaffold_2	41395561	41442680
Block5540	scaffold_2	41442751	41455189
Block5546	scaffold_2	41479872	41490708
Block5564	scaffold_2	41568032	41578751
Block5583	scaffold_2	41629085	41642796
Block5587	scaffold_2	41652022	41708482
Block5588	scaffold_2	41725727	41763143
Block5596	scaffold_2	41802873	41827237
Block5597	scaffold_2	41827665	41866423
Block5601	scaffold_2	41870569	41888211
Block5602	scaffold_2	41888489	41916910
Block5606	scaffold_2	41935359	41984690
Block5608	scaffold_2	42016388	42046668
Block5609	scaffold_2	42046752	42076113
Block5611	scaffold_2	42076932	42097866
Block5614	scaffold_2	42106641	42173202
Block5620	scaffold_2	42187458	42272216
Block5622	scaffold_2	42306959	42364276
Block5623	scaffold_2	42377292	42452918
Block5624	scaffold_2	42530227	42571500
Block5625	scaffold_2	42571884	42604835
Block5631	scaffold_2	42635345	42646444
Block5632	scaffold_2	42649197	42659911
Block5639	scaffold_2	42671641	42683763
Block5640	scaffold_2	42683837	42831747
Block5642	scaffold_2	42862971	42956780
Block5643	scaffold_2	42957208	43148311
Block5644	scaffold_2	43153205	43225161
Block5645	scaffold_2	43225736	43260674
Block5648	scaffold_2	43265279	43308852
Block5655	scaffold_2	43316742	43333048
Block5683	scaffold_2	43384999	43398831
Block5686	scaffold_2	43403007	43418164
Block5705	scaffold_2	43466253	43479681
Block5715	scaffold_2	43494417	43510107
Block5723	scaffold_2	43548023	43558586
Block5724	scaffold_2	43558608	43574059
Block5726	scaffold_2	43576238	43592618
Block5733	scaffold_2	43612904	43623646
Block5745	scaffold_2	43669223	43685112
Block5761	scaffold_2	43715436	43726780
Block5783	scaffold_2	43759697	43788071
Block5791	scaffold_2	43822888	43836630
Block5792	scaffold_2	43836913	43852105
Block5808	scaffold_2	43894838	43937459
Block5809	scaffold_2	43941773	44074086
Block5810	scaffold_2	44078306	44160968
Block5811	scaffold_2	44222317	44243906
Block5813	scaffold_2	44254047	44269122
Block5814	scaffold_2	44300121	44364990
Block5815	scaffold_2	44390686	44626386
Block5816	scaffold_2	44628670	44688675
Block5819	scaffold_2	44776102	44889375
Block5825	scaffold_2	45193941	45309968
Block5830	scaffold_2	45511586	45567569
Block5833	scaffold_2	45574874	45586646
Block5835	scaffold_2	45590027	45722051
Block5838	scaffold_2	45732628	45966891
Block5840	scaffold_2	45967721	45978822
Block5844	scaffold_2	45988727	46011502
Block5851	scaffold_2	46044265	46066100
Block5854	scaffold_2	46071304	46098134
Block5856	scaffold_2	46123277	46172259
Block5857	scaffold_2	46172640	46190269
Block5858	scaffold_2	46193679	46328499
Block5870	scaffold_2	46364433	46385818
Block5875	scaffold_2	46405343	46429655
Block5876	scaffold_2	46429711	46440425
Block5888	scaffold_2	46484532	46501804
Block5894	scaffold_2	46520269	46536936
Block5895	scaffold_2	46537000	46566267
Block5900	scaffold_2	46636843	46887087
Block5901	scaffold_2	46895783	46906771
Block5905	scaffold_2	46969664	46986547
Block5906	scaffold_2	46987717	47005938
Block5907	scaffold_2	47008338	47019403
Block5909	scaffold_2	47022679	47040467
Block5910	scaffold_2	47040594	47051055
Block5916	scaffold_2	47110340	47196883
Block5921	scaffold_2	47239319	47286757
Block5922	scaffold_2	47296526	47329996
Block5926	scaffold_2	47398773	47423313
Block5927	scaffold_2	47436466	47484048
Block5929	scaffold_2	47505862	47536722
Block5932	scaffold_2	47538225	47585581
Block5933	scaffold_2	47603540	47620243
Block5934	scaffold_2	47620269	47690103
Block5936	scaffold_2	47728593	47746216
Block5942	scaffold_2	47777288	47804092
Block5945	scaffold_2	47835160	47866687
Block5950	scaffold_2	47877960	47947064
Block5952	scaffold_2	47965634	47990084
Block5953	scaffold_2	47990681	48031072
Block5954	scaffold_2	48035245	48063233
Block5957	scaffold_2	48115172	48134950
Block5959	scaffold_2	48139296	48149657
Block5960	scaffold_2	48149753	48162069
Block5964	scaffold_2	48193876	48211940
Block5965	scaffold_2	48219585	48264334
Block5969	scaffold_2	48329835	48357242
Block5970	scaffold_2	48401978	48518039
Block5976	scaffold_2	48542799	48562105
Block5978	scaffold_2	48575135	48591866
Block5981	scaffold_2	48644285	48656092
Block5983	scaffold_2	48668399	48685782
Block6010	scaffold_2	48757205	48770859
Block6013	scaffold_2	48779837	48805114
Block6017	scaffold_2	48806124	48833965
Block6019	scaffold_2	48838396	48850732
Block6027	scaffold_2	48885793	48942905
Block6028	scaffold_2	48943521	48970496
Block6032	scaffold_2	48989299	49076394
Block6033	scaffold_2	49076420	49089096
Block6037	scaffold_2	49102562	49115672
Block6040	scaffold_2	49126889	49137213
Block6042	scaffold_2	49140453	49160124
Block6046	scaffold_2	49169574	49189061
Block6047	scaffold_2	49189273	49200361
Block6048	scaffold_3	161931	407123
Block6049	scaffold_3	408995	423957
Block6051	scaffold_3	425420	475082
Block6054	scaffold_3	477141	506629
Block6056	scaffold_3	519335	550759
Block6057	scaffold_3	562350	581207
Block6058	scaffold_3	629062	713478
Block6060	scaffold_3	723559	752310
Block6064	scaffold_3	754353	788159
Block6066	scaffold_3	788474	852590
Block6070	scaffold_3	921308	945807
Block6073	scaffold_3	963722	976911
Block6077	scaffold_3	987840	1070642
Block6084	scaffold_3	1309122	1440388
Block6087	scaffold_3	1492833	1513278
Block6090	scaffold_3	1524637	1542314
Block6092	scaffold_3	1551602	1575642
Block6094	scaffold_3	1576506	1600301
Block6095	scaffold_3	1600308	1746672
Block6096	scaffold_3	1749405	1794527
Block6105	scaffold_3	1829471	1845527
Block6109	scaffold_3	1858061	1905838
Block6110	scaffold_3	1905946	1917973
Block6117	scaffold_3	1948056	1961697
Block6125	scaffold_3	1992818	2002829
Block6136	scaffold_3	2037502	2055971
Block6138	scaffold_3	2065971	2099701
Block6139	scaffold_3	2099857	2189836
Block6141	scaffold_3	2260938	2295923
Block6142	scaffold_3	2320676	2414913
Block6145	scaffold_3	2485797	2571964
Block6148	scaffold_3	2662342	2718903
Block6149	scaffold_3	2719836	2755862
Block6152	scaffold_3	2771395	2879737
Block6153	scaffold_3	2888859	2949753
Block6155	scaffold_3	2955435	2983417
Block6156	scaffold_3	3019662	3074138
Block6158	scaffold_3	3085403	3178795
Block6159	scaffold_3	3231487	3262965
Block6162	scaffold_3	3269661	3291308
Block6164	scaffold_3	3298997	3334993
Block6168	scaffold_3	3381898	3422949
Block6173	scaffold_3	3493444	3539341
Block6174	scaffold_3	3543390	3561426
Block6177	scaffold_3	3632505	3670936
Block6179	scaffold_3	3679590	3690989
Block6181	scaffold_3	3696279	3706887
Block6183	scaffold_3	3707508	3772987
Block6184	scaffold_3	3773066	3793180
Block6185	scaffold_3	3793196	3806825
Block6186	scaffold_3	3807480	3817938
Block6198	scaffold_3	3847855	3859626
Block6201	scaffold_3	3863686	3875049
Block6226	scaffold_3	3967848	4040047
Block6230	scaffold_3	4053288	4103254
Block6231	scaffold_3	4104314	4122304
Block6232	scaffold_3	4124823	4147647
Block6233	scaffold_3	4147711	4201232
Block6235	scaffold_3	4203123	4253631
Block6237	scaffold_3	4275420	4307364
Block6252	scaffold_3	4348123	4360193
Block6255	scaffold_3	4368437	4380804
Block6265	scaffold_3	4401093	4416483
Block6266	scaffold_3	4417791	4429959
Block6272	scaffold_3	4458675	4472911
Block6273	scaffold_3	4473504	4488713
Block6274	scaffold_3	4489771	4500304
Block6277	scaffold_3	4516747	4529892
Block6284	scaffold_3	4552964	4575829
Block6293	scaffold_3	4606433	4619374
Block6306	scaffold_3	4655909	4676470
Block6317	scaffold_3	4703696	4716913
Block6327	scaffold_3	4734315	4748880
Block6328	scaffold_3	4748926	4761182
Block6376	scaffold_3	4911004	4923609
Block6415	scaffold_3	5018928	5030151
Block6428	scaffold_3	5048924	5062056
Block6432	scaffold_3	5062923	5081058
Block6435	scaffold_3	5088141	5110781
Block6436	scaffold_3	5110878	5121175
Block6441	scaffold_3	5140203	5157443
Block6442	scaffold_3	5157487	5170643
Block6451	scaffold_3	5178136	5194292
Block6453	scaffold_3	5194734	5207968
Block6455	scaffold_3	5212589	5225839
Block6457	scaffold_3	5230651	5247788
Block6464	scaffold_3	5268254	5283604
Block6473	scaffold_3	5330786	5349145
Block6476	scaffold_3	5362696	5373899
Block6493	scaffold_3	5445367	5455859
Block6512	scaffold_3	5501563	5521541
Block6524	scaffold_3	5562833	5583943
Block6527	scaffold_3	5587235	5598940
Block6538	scaffold_3	5626984	5638539
Block6553	scaffold_3	5678775	5694608
Block6554	scaffold_3	5695426	5705903
Block6555	scaffold_3	5706136	5730413
Block6556	scaffold_3	5730471	5756854
Block6561	scaffold_3	5784046	5799853
Block6562	scaffold_3	5800117	5813530
Block6567	scaffold_3	5827667	5843819
Block6568	scaffold_3	5843891	5854879
Block6569	scaffold_3	5856359	5882201
Block6570	scaffold_3	5887530	5920079
Block6571	scaffold_3	5920557	5936363
Block6572	scaffold_3	5936576	5947406
Block6578	scaffold_3	5974223	5993856
Block6580	scaffold_3	5996681	6015747
Block6581	scaffold_3	6015766	6043506
Block6582	scaffold_3	6043580	6098966
Block6588	scaffold_3	6119862	6130328
Block6597	scaffold_3	6155667	6198568
Block6606	scaffold_3	6230770	6245560
Block6609	scaffold_3	6248299	6259274
Block6616	scaffold_3	6355081	6368796
Block6619	scaffold_3	6380085	6425809
Block6624	scaffold_3	6443605	6468738
Block6629	scaffold_3	6485265	6496904
Block6631	scaffold_3	6497592	6514575
Block6632	scaffold_3	6514626	6565871
Block6634	scaffold_3	6567867	6579569
Block6635	scaffold_3	6579794	6594696
Block6636	scaffold_3	6596756	6609151
Block6637	scaffold_3	6609214	6644366
Block6663	scaffold_3	6722714	6732937
Block6673	scaffold_3	6759591	6770296
Block6689	scaffold_3	6810145	6821994
Block6702	scaffold_3	6855001	6879102
Block6704	scaffold_3	6880615	6902031
Block6705	scaffold_3	6902282	6931974
Block6707	scaffold_3	6954364	6971425
Block6710	scaffold_3	6978610	6997673
Block6712	scaffold_3	7004216	7020526
Block6718	scaffold_3	7043879	7086631
Block6722	scaffold_3	7098429	7128274
Block6723	scaffold_3	7128451	7145743
Block6728	scaffold_3	7157884	7169461
Block6749	scaffold_3	7238717	7320465
Block6754	scaffold_3	7339396	7356448
Block6774	scaffold_3	7399696	7421485
Block6780	scaffold_3	7440306	7450359
Block6781	scaffold_3	7450525	7463731
Block6783	scaffold_3	7466544	7481885
Block6785	scaffold_3	7482523	7507952
Block6789	scaffold_3	7519003	7531213
Block6790	scaffold_3	7531396	7541566
Block6801	scaffold_3	7581799	7642672
Block6802	scaffold_3	7667941	7686729
Block6805	scaffold_3	7693295	7707787
Block6806	scaffold_3	7708101	7749998
Block6807	scaffold_3	7781973	7890783
Block6809	scaffold_3	7994929	8047326
Block6819	scaffold_3	8114434	8144379
Block6820	scaffold_3	8144427	8159413
Block6827	scaffold_3	8173577	8200536
Block6837	scaffold_3	8230539	8251427
Block6842	scaffold_3	8271503	8283141
Block6844	scaffold_3	8288232	8302690
Block6866	scaffold_3	8347827	8358883
Block6874	scaffold_3	8382914	8398466
Block6876	scaffold_3	8398840	8408976
Block6879	scaffold_3	8416696	8431486
Block6882	scaffold_3	8434593	8453759
Block6884	scaffold_3	8458669	8485279
Block6902	scaffold_3	8543569	8571130
Block6903	scaffold_3	8571500	8581995
Block6904	scaffold_3	8582022	8609419
Block6909	scaffold_3	8624649	8637811
Block6915	scaffold_3	8650297	8681591
Block6917	scaffold_3	8681720	8695732
Block6918	scaffold_3	8695770	8730466
Block6919	scaffold_3	8730556	8741632
Block6925	scaffold_3	8764613	8791020
Block6936	scaffold_3	8824963	8907776
Block6937	scaffold_3	8907797	9010283
Block6938	scaffold_3	9010290	9049558
Block6941	scaffold_3	9054965	9065201
Block6944	scaffold_3	9070887	9080992
Block6947	scaffold_3	9090464	9120515
Block6949	scaffold_3	9120675	9137353
Block6951	scaffold_3	9137993	9155772
Block6956	scaffold_3	9179282	9191492
Block6967	scaffold_3	9222072	9247199
Block6972	scaffold_3	9259865	9275627
Block6973	scaffold_3	9275634	9291284
Block6985	scaffold_3	9316589	9332715
Block6992	scaffold_3	9366245	9398769
Block6995	scaffold_3	9405144	9428827
Block6999	scaffold_3	9443947	9463504
Block7003	scaffold_3	9500437	9549418
Block7005	scaffold_3	9573820	9586784
Block7008	scaffold_3	9632529	9795765
Block7010	scaffold_3	9865515	9947973
Block7011	scaffold_3	9994779	10822418
Block7013	scaffold_3	10878665	10935347
Block7014	scaffold_3	10979130	11051237
Block7016	scaffold_3	11257034	11299795
Block7018	scaffold_3	11323695	11373880
Block7019	scaffold_3	11385118	11405077
Block7020	scaffold_3	11406311	11420852
Block7023	scaffold_3	11499570	11676484
Block7024	scaffold_3	11681409	11917275
Block7025	scaffold_3	11919715	11930711
Block7026	scaffold_3	11938989	12077607
Block7028	scaffold_3	12080662	12232926
Block7029	scaffold_3	12277073	12410535
Block7031	scaffold_3	12439567	12551777
Block7032	scaffold_3	12552080	12586990
Block7033	scaffold_3	12609495	12895587
Block7036	scaffold_3	12929973	12987222
Block7041	scaffold_3	13005899	13046484
Block7043	scaffold_3	13047863	13070509
Block7057	scaffold_3	13112808	13146615
Block7058	scaffold_3	13146737	13169137
Block7059	scaffold_3	13170863	13184385
Block7060	scaffold_3	13184536	13200938
Block7062	scaffold_3	13208101	13247664
Block7063	scaffold_3	13249498	13265650
Block7065	scaffold_3	13266652	13300043
Block7066	scaffold_3	13300106	13393385
Block7069	scaffold_3	13408448	13421897
Block7073	scaffold_3	13438784	13450297
Block7075	scaffold_3	13453716	13477776
Block7077	scaffold_3	13488040	13511476
Block7078	scaffold_3	13511577	13536355
Block7079	scaffold_3	13537326	13563863
Block7080	scaffold_3	13563947	13593122
Block7081	scaffold_3	13593752	13618636
Block7086	scaffold_3	13633949	13664413
Block7095	scaffold_3	13687550	13706953
Block7098	scaffold_3	13717061	13732229
Block7103	scaffold_3	13754869	13768067
Block7105	scaffold_3	13774351	13790210
Block7112	scaffold_3	13811463	13823387
Block7114	scaffold_3	13830699	13851411
Block7116	scaffold_3	13855435	13867803
Block7117	scaffold_3	13867871	13902895
Block7118	scaffold_3	13907402	13921618
Block7119	scaffold_3	13925975	13984881
Block7120	scaffold_3	13984908	14056800
Block7121	scaffold_3	14057112	14151548
Block7122	scaffold_3	14158720	14195027
Block7123	scaffold_3	14195306	14205949
Block7140	scaffold_3	14267457	14314112
Block7141	scaffold_3	14314152	14327119
Block7144	scaffold_3	14363298	14414527
Block7145	scaffold_3	14414584	14435339
Block7146	scaffold_3	14435427	14485409
Block7150	scaffold_3	14490274	14512331
Block7152	scaffold_3	14512811	14523200
Block7153	scaffold_3	14523257	14595923
Block7154	scaffold_3	14606069	14689896
Block7155	scaffold_3	14697474	14742258
Block7156	scaffold_3	14748998	14803300
Block7159	scaffold_3	14811204	14828339
Block7162	scaffold_3	14838086	14850174
Block7164	scaffold_3	14853950	14875004
Block7174	scaffold_3	14909936	14921183
Block7176	scaffold_3	14922479	14948448
Block7178	scaffold_3	14949350	15067893
Block7179	scaffold_3	15067930	15084345
Block7183	scaffold_3	15100236	15115306
Block7193	scaffold_3	15130122	15151147
Block7196	scaffold_3	15154449	15202222
Block7199	scaffold_3	15208113	15218648
Block7212	scaffold_3	15243575	15258614
Block7214	scaffold_3	15259628	15272738
Block7217	scaffold_3	15273744	15313355
Block7218	scaffold_3	15313695	15337467
Block7219	scaffold_3	15343189	15360806
Block7225	scaffold_3	15387623	15413930
Block7226	scaffold_3	15413990	15424551
Block7227	scaffold_3	15424622	15448160
Block7230	scaffold_3	15450675	15486192
Block7231	scaffold_3	15486251	15526829
Block7232	scaffold_3	15526997	15545698
Block7239	scaffold_3	15560779	15571192
Block7245	scaffold_3	15582684	15594437
Block7247	scaffold_3	15598131	15616826
Block7249	scaffold_3	15617643	15632246
Block7253	scaffold_3	15646319	15696098
Block7256	scaffold_3	15703532	15732883
Block7287	scaffold_3	15846371	15871775
Block7291	scaffold_3	15885332	15913480
Block7294	scaffold_3	15924338	15941337
Block7307	scaffold_3	15969957	15991529
Block7311	scaffold_3	15999172	16014162
Block7314	scaffold_3	16023043	16036828
Block7321	scaffold_3	16057845	16069358
Block7322	scaffold_3	16069582	16085561
Block7331	scaffold_3	16126314	16139849
Block7332	scaffold_3	16140407	16159508
Block7336	scaffold_3	16174997	16190023
Block7345	scaffold_3	16218369	16232989
Block7367	scaffold_3	16275199	16290860
Block7370	scaffold_3	16298219	16310763
Block7372	scaffold_3	16320319	16330415
Block7373	scaffold_3	16330422	16411214
Block7374	scaffold_3	16411231	16436424
Block7377	scaffold_3	16448521	16461747
Block7382	scaffold_3	16474447	16500230
Block7383	scaffold_3	16500239	16549248
Block7385	scaffold_3	16549838	16589547
Block7389	scaffold_3	16593362	16604747
Block7390	scaffold_3	16607766	16627402
Block7395	scaffold_3	16637980	16653730
Block7398	scaffold_3	16656598	16672540
Block7401	scaffold_3	16675042	16685151
Block7408	scaffold_3	16695970	16748119
Block7410	scaffold_3	16754032	16945861
Block7411	scaffold_3	16945880	16994919
Block7414	scaffold_3	17003679	17032688
Block7422	scaffold_3	17072528	17119326
Block7423	scaffold_3	17119348	17134877
Block7431	scaffold_3	17162331	17175987
Block7433	scaffold_3	17181976	17206051
Block7436	scaffold_3	17221508	17236865
Block7440	scaffold_3	17247609	17263761
Block7441	scaffold_3	17264419	17285819
Block7444	scaffold_3	17301629	17318791
Block7450	scaffold_3	17350868	17367921
Block7457	scaffold_3	17385235	17397056
Block7459	scaffold_3	17397476	17409294
Block7466	scaffold_3	17433084	17452606
Block7472	scaffold_3	17467615	17488701
Block7496	scaffold_3	17953061	18272965
Block7497	scaffold_3	18305433	18496551
Block7498	scaffold_3	18513006	18629855
Block7499	scaffold_3	18630008	18708346
Block7500	scaffold_3	18708385	18735537
Block7501	scaffold_3	18735569	18762119
Block7504	scaffold_3	18762622	18789918
Block7507	scaffold_3	18798526	18857598
Block7508	scaffold_3	18857680	18883419
Block7509	scaffold_3	18884564	18906419
Block7511	scaffold_3	18912709	19064594
Block7514	scaffold_3	19100071	19188672
Block7515	scaffold_3	19232165	19314139
Block7516	scaffold_3	19319629	19873932
Block7517	scaffold_3	19879493	20068447
Block7518	scaffold_3	20075264	20111408
Block7519	scaffold_3	20112569	20240767
Block7520	scaffold_3	20247096	20300749
Block7521	scaffold_3	20303655	20366444
Block7522	scaffold_3	20367688	20852415
Block7523	scaffold_3	20860425	20921335
Block7524	scaffold_3	20921547	20965199
Block7525	scaffold_3	20965613	20989744
Block7529	scaffold_3	21000226	21013819
Block7532	scaffold_3	21018283	21028800
Block7539	scaffold_3	21057453	21117371
Block7540	scaffold_3	21120050	21142071
Block7543	scaffold_3	21155400	21165557
Block7561	scaffold_3	21209926	21312132
Block7563	scaffold_3	21352167	21364258
Block7564	scaffold_3	21380855	21413478
Block7566	scaffold_3	21415549	21428745
Block7568	scaffold_3	21434965	21455043
Block7571	scaffold_3	21461894	21478532
Block7576	scaffold_3	21494066	21560599
Block7577	scaffold_3	21568270	21944203
Block7579	scaffold_3	21955531	22010012
Block7582	scaffold_3	22071477	22337602
Block7583	scaffold_3	22344791	22366055
Block7584	scaffold_3	22369517	22390088
Block7599	scaffold_3	22440499	22465099
Block7604	scaffold_3	22488171	22503291
Block7620	scaffold_3	22541159	22561514
Block7624	scaffold_3	22574972	22592073
Block7628	scaffold_3	22605260	22629170
Block7630	scaffold_3	22638143	22672596
Block7631	scaffold_3	22684591	23026866
Block7632	scaffold_3	23035877	23086996
Block7637	scaffold_3	23092678	23104967
Block7655	scaffold_3	23153493	23588104
Block7656	scaffold_3	23592400	23667345
Block7657	scaffold_3	23680970	23887466
Block7658	scaffold_3	23892164	24081105
Block7659	scaffold_3	24088585	24191930
Block7662	scaffold_3	24255941	24270905
Block7663	scaffold_3	24276155	24378052
Block7664	scaffold_3	24386666	24522075
Block7665	scaffold_3	24526053	24668181
Block7666	scaffold_3	24669269	24763569
Block7667	scaffold_3	24763615	25199642
Block7669	scaffold_3	25214143	25257026
Block7670	scaffold_3	25264834	25285994
Block7672	scaffold_3	25298278	25331614
Block7673	scaffold_3	25333473	25347196
Block7674	scaffold_3	25351370	25653894
Block7675	scaffold_3	25660460	25781153
Block7676	scaffold_3	25786642	25886104
Block7677	scaffold_3	25901026	25923331
Block7678	scaffold_3	25934455	26083758
Block7679	scaffold_3	26086486	26110208
Block7680	scaffold_3	26111253	26128207
Block7681	scaffold_3	26142109	26207009
Block7682	scaffold_3	26238678	26297735
Block7683	scaffold_3	26305679	26323570
Block7685	scaffold_3	26342653	26431078
Block7688	scaffold_3	26457569	26521726
Block7699	scaffold_3	26551049	26565625
Block7717	scaffold_3	26613051	26624570
Block7723	scaffold_3	26651430	26674658
Block7724	scaffold_3	26675098	26685346
Block7746	scaffold_3	26724421	26741263
Block7753	scaffold_3	26750084	26772316
Block7760	scaffold_3	26790833	26805200
Block7767	scaffold_3	26831313	26841520
Block7784	scaffold_3	26884844	26932470
Block7791	scaffold_3	26945168	26961732
Block7795	scaffold_3	26970812	26996712
Block7796	scaffold_3	26997745	27010961
Block7821	scaffold_3	27069806	27081233
Block7827	scaffold_3	27095899	27116321
Block7828	scaffold_3	27116759	27136767
Block7855	scaffold_3	27207969	27218071
Block7872	scaffold_3	27249837	27396674
Block7873	scaffold_3	27402126	27419041
Block7874	scaffold_3	27456595	27494080
Block7875	scaffold_3	27494562	27507854
Block7876	scaffold_3	27530916	27552539
Block7877	scaffold_3	27557847	27571295
Block7879	scaffold_3	27588271	27958213
Block7880	scaffold_3	27960166	28163160
Block7881	scaffold_3	28163834	28266303
Block7882	scaffold_3	28271350	28318226
Block7883	scaffold_3	28327414	28633589
Block7884	scaffold_3	28638437	28872048
Block7885	scaffold_3	28873048	28945789
Block7886	scaffold_3	28948890	29100917
Block7887	scaffold_3	29101556	29214336
Block7888	scaffold_3	29214859	29483939
Block7889	scaffold_3	29489896	29763579
Block7890	scaffold_3	29770627	30258700
Block7891	scaffold_3	30262552	30393920
Block7892	scaffold_3	30405519	31200029
Block7893	scaffold_3	31209894	31420632
Block7894	scaffold_3	31436532	32211692
Block7896	scaffold_3	32220653	32562841
Block7897	scaffold_3	32573042	33345387
Block7898	scaffold_3	33349480	33451828
Block7899	scaffold_3	33461824	33553385
Block7900	scaffold_3	33558160	33588319
Block7901	scaffold_3	33588507	33636336
Block7902	scaffold_3	33636761	33791561
Block7903	scaffold_3	33795304	34897010
Block7904	scaffold_3	34914293	35202618
Block7905	scaffold_3	35220300	35423842
Block7906	scaffold_3	35424557	35561243
Block7907	scaffold_3	35578609	35858803
Block7908	scaffold_3	35871147	35892677
Block7909	scaffold_3	35902506	36059970
Block7911	scaffold_3	36088776	36153018
Block7912	scaffold_3	36155800	36297810
Block7913	scaffold_3	36300140	36313885
Block7914	scaffold_3	36320293	36963413
Block7915	scaffold_3	36969728	36996585
Block7916	scaffold_3	36998431	37055093
Block7917	scaffold_3	37056609	37252082
Block7919	scaffold_3	37273221	37793608
Block7921	scaffold_3	37814372	37880143
Block7923	scaffold_3	37892759	38042232
Block7924	scaffold_3	38047271	38304001
Block7926	scaffold_3	38379398	38392214
Block7928	scaffold_3	38423580	38506513
Block7930	scaffold_3	38518341	38551746
Block7931	scaffold_3	38562695	38848806
Block7932	scaffold_3	38849286	38961862
Block7933	scaffold_3	38962207	39021527
Block7935	scaffold_3	39076454	39106368
Block7936	scaffold_3	39108828	39397948
Block7937	scaffold_3	39445616	39565683
Block7942	scaffold_3	39576688	39591870
Block7962	scaffold_3	39627873	39653713
Block8030	scaffold_3	39793744	39806720
Block8031	scaffold_3	39806782	39816986
Block8055	scaffold_3	39846779	39872559
Block8095	scaffold_3	39936463	39946500
Block8109	scaffold_3	39973672	39997063
Block8116	scaffold_3	40018072	40033301
Block8121	scaffold_3	40051336	40062680
Block8125	scaffold_3	40079090	40093389
Block8129	scaffold_3	40102080	40112192
Block8131	scaffold_3	40121229	40131731
Block8132	scaffold_3	40131836	40141848
Block8135	scaffold_3	40154421	40165382
Block8136	scaffold_3	40165633	40175730
Block8139	scaffold_3	40186956	40208719
Block8141	scaffold_3	40209998	40220150
Block8146	scaffold_3	40244171	40261561
Block8151	scaffold_3	40272166	40291399
Block8154	scaffold_3	40295687	40315886
Block8182	scaffold_3	40397218	40408816
Block8198	scaffold_3	40447510	40481288
Block8225	scaffold_3	40534682	40548946
Block8227	scaffold_3	40558841	40570550
Block8229	scaffold_3	40577729	40588942
Block8231	scaffold_3	40597347	40607763
Block8233	scaffold_3	40610005	40620708
Block8234	scaffold_3	40620792	40631422
Block8250	scaffold_3	40699051	40718620
Block8252	scaffold_3	40722498	40732869
Block8254	scaffold_3	40734296	40755972
Block8257	scaffold_3	40756303	40780241
Block8259	scaffold_3	40790428	40810148
Block8261	scaffold_3	40813540	40830088
Block8268	scaffold_3	40838889	40849818
Block8278	scaffold_3	40883440	40898949
Block8284	scaffold_3	40912502	40930362
Block8314	scaffold_3	41003121	41015392
Block8318	scaffold_3	41023380	41035491
Block8323	scaffold_3	41044291	41057967
Block8324	scaffold_3	41058156	41097146
Block8327	scaffold_3	41102409	41145212
Block8329	scaffold_3	41156050	41189482
Block8330	scaffold_3	41191105	41298871
Block8331	scaffold_3	41307871	41331674
Block8332	scaffold_3	41338841	41988218
Block8333	scaffold_3	41989172	42140160
Block8334	scaffold_3	42182982	42327125
Block8335	scaffold_3	42336223	42347543
Block8337	scaffold_3	42397804	42450606
Block8339	scaffold_3	42507496	42549538
Block8340	scaffold_3	42572584	42592971
Block8341	scaffold_3	42602384	42643843
Block8343	scaffold_3	42646591	42657737
Block8344	scaffold_3	42662583	42709237
Block8371	scaffold_3	42771526	42782312
Block8381	scaffold_3	42810260	42821372
Block8407	scaffold_3	42909465	43024825
Block8408	scaffold_3	43024832	43116771
Block8418	scaffold_3	43132179	43147034
Block8430	scaffold_3	43180918	43194555
Block8434	scaffold_3	43204624	43218312
Block8515	scaffold_3	43352037	43369740
Block8518	scaffold_3	43374313	43389383
Block8519	scaffold_3	43390377	43415618
Block8520	scaffold_3	43417152	43548945
Block8521	scaffold_3	43557386	43576840
Block8522	scaffold_3	43584943	43599608
Block8523	scaffold_3	43617556	43672976
Block8524	scaffold_3	43690483	43755732
Block8594	scaffold_3	43828679	43845074
Block8664	scaffold_3	43964798	43978574
Block8689	scaffold_3	44245450	44285666
Block8757	scaffold_3	44560402	44627970
Block8799	scaffold_3	44711443	44722858
Block8837	scaffold_3	44805980	44846676
Block8843	scaffold_3	44850580	44880806
Block8856	scaffold_3	44916756	44933613
Block8922	scaffold_3	45068755	45081018
Block8930	scaffold_3	45096922	45109595
Block8939	scaffold_3	45136944	45152156
Block8941	scaffold_3	45158857	45173504
Block8943	scaffold_3	45173768	45192239
Block8968	scaffold_3	45231249	45252330
Block8975	scaffold_3	45275647	45289813
Block9008	scaffold_3	45369891	45381464
Block9017	scaffold_3	45400202	45414289
Block9023	scaffold_3	45433736	45450732
Block9027	scaffold_3	45456002	45471832
Block9073	scaffold_3	45651725	45700819
Block9113	scaffold_3	45749971	45760852
Block9166	scaffold_3	45839435	45850223
Block9199	scaffold_3	45936160	45965400
Block9201	scaffold_3	46003594	46064137
Block9202	scaffold_3	46065665	46190615
Block9219	scaffold_3	46230079	46242055
Block9220	scaffold_3	46242131	46277490
Block9221	scaffold_3	46277579	46290982
Block9222	scaffold_3	46291019	46301073
Block9235	scaffold_3	46327953	46340535
Block9237	scaffold_3	46346249	46357611
Block9238	scaffold_3	46358531	46371758
Block9240	scaffold_3	46378576	46400313
Block9242	scaffold_3	46407689	46419754
Block9260	scaffold_3	46477852	46491455
Block9263	scaffold_3	46501577	46528542
Block9281	scaffold_3	46579042	46589407
Block9303	scaffold_3	46638001	46649021
Block9335	scaffold_3	46717455	46727678
Block9338	scaffold_3	46733295	46744281
Block9410	scaffold_3	46839877	46852701
Block9430	scaffold_3	46900668	46911061
Block9444	scaffold_3	46953788	46964883
Block9453	scaffold_3	46988800	47000022
Block9454	scaffold_3	47000195	47011810
Block9494	scaffold_3	47108438	47121858
Block9498	scaffold_3	47132737	47145967
Block9499	scaffold_3	47146159	47168813
Block9507	scaffold_3	47185149	47210614
Block9513	scaffold_3	47227822	47237958
Block9537	scaffold_3	47278555	47291056
Block9544	scaffold_3	47309333	47319793
Block9572	scaffold_3	47385277	47397124
Block9581	scaffold_3	47422738	47589249
Block9598	scaffold_3	47619360	47637713
Block9608	scaffold_3	47707805	47749035
Block9617	scaffold_3	47778982	47803077
Block9621	scaffold_3	47810948	47827838
Block9622	scaffold_3	47827946	48008672
Block9623	scaffold_3	48009820	48022175
Block9624	scaffold_3	48022824	48041772
Block9625	scaffold_3	48046585	48059134
Block9630	scaffold_3	48066196	48085851
Block9632	scaffold_3	48086579	48105423
Block9637	scaffold_3	48121283	48149916
Block9644	scaffold_3	48197149	48302205
Block9645	scaffold_3	48305091	48344782
Block9649	scaffold_3	48346052	48387034
Block9698	scaffold_3	48496592	48565943
Block9699	scaffold_3	48567385	48609538
Block9702	scaffold_3	48626830	48643450
Block9705	scaffold_3	48665382	48717256
Block9707	scaffold_3	48829381	48841709
Block9716	scaffold_3	48868973	48886049
Block9722	scaffold_3	48893941	48904389
Block9728	scaffold_3	48915871	48938890
Block9784	scaffold_3	49080236	49092130
Block9789	scaffold_3	49107244	49119039
Block9793	scaffold_3	49133498	49159811
Block9800	scaffold_3	49165962	49176803
Block9812	scaffold_3	49206279	49222019
Block9852	scaffold_3	49287384	49299901
Block9896	scaffold_3	49374886	49388041
Block9907	scaffold_3	49413517	49454070
Block9908	scaffold_3	49457434	49518288
Block9910	scaffold_3	49554875	49619125
Block9914	scaffold_3	49621621	49632871
Block10106	scaffold_3	49916178	49945563
Block10109	scaffold_3	49948032	49958312
Block10124	scaffold_3	49977303	49990323
Block10126	scaffold_3	50000081	50011695
Block10218	scaffold_3	50203169	50214780
Block10230	scaffold_3	50252223	50263426
Block10260	scaffold_3	50317674	50334252
Block10290	scaffold_3	50400826	50428091
Block10315	scaffold_3	50475241	50506849
Block10317	scaffold_3	50518180	50539886
Block10330	scaffold_3	50564796	50582585
Block10333	scaffold_3	50586349	50598434
Block10337	scaffold_3	50608310	50646100
Block10338	scaffold_4	431	14381
Block10339	scaffold_4	14428	25523
Block10340	scaffold_4	25735	58771
Block10343	scaffold_4	68459	82913
Block10344	scaffold_4	82919	97448
Block10345	scaffold_4	97754	128601
Block10347	scaffold_4	128880	145913
Block10348	scaffold_4	145923	173940
Block10349	scaffold_4	173964	212439
Block10351	scaffold_4	215292	225480
Block10359	scaffold_4	260410	273365
Block10360	scaffold_4	278882	371980
Block10361	scaffold_4	372152	399381
Block10364	scaffold_4	403795	422560
Block10368	scaffold_4	425192	506753
Block10378	scaffold_4	545964	572322
Block10382	scaffold_4	587605	614169
Block10386	scaffold_4	619557	635047
Block10393	scaffold_4	648662	659913
Block10416	scaffold_4	711361	721618
Block10424	scaffold_4	739517	764484
Block10428	scaffold_4	791021	810656
Block10429	scaffold_4	810855	894776
Block10437	scaffold_4	908466	988091
Block10443	scaffold_4	1008849	1050821
Block10459	scaffold_4	1102545	1126183
Block10477	scaffold_4	1167870	1180277
Block10482	scaffold_4	1198699	1212242
Block10485	scaffold_4	1231960	1365668
Block10502	scaffold_4	1439889	1455952
Block10512	scaffold_4	1638827	1654843
Block10513	scaffold_4	1672831	1692696
Block10515	scaffold_4	1725399	1736049
Block10529	scaffold_4	2153736	2167054
Block10533	scaffold_4	2182899	2199215
Block10534	scaffold_4	2199351	2258273
Block10535	scaffold_4	2278882	2406864
Block10539	scaffold_4	2425469	2441175
Block10542	scaffold_4	2451702	2463192
Block10546	scaffold_4	2475240	2487830
Block10550	scaffold_4	2498583	2541864
Block10555	scaffold_4	2555373	3022113
Block10556	scaffold_4	3029419	3084213
Block10567	scaffold_4	3192304	3203739
Block10575	scaffold_4	3216333	3271072
Block10592	scaffold_4	3318732	3333140
Block10605	scaffold_4	3370157	3383313
Block10607	scaffold_4	3384671	3400061
Block10617	scaffold_4	3425666	3536353
Block10620	scaffold_4	3554179	3577552
Block10624	scaffold_4	3669162	3724800
Block10627	scaffold_4	3738517	3786767
Block10629	scaffold_4	3802902	3994410
Block10635	scaffold_4	4036783	4925260
Block10640	scaffold_4	6927063	7514247
Block10641	scaffold_4	7530939	7616011
Block10642	scaffold_4	7651909	7672161
Block10643	scaffold_4	7672180	7712499
Block10644	scaffold_4	7712831	7755339
Block10646	scaffold_4	7765461	7862645
Block10647	scaffold_4	7871341	8303561
Block10648	scaffold_4	8308916	8659724
Block10649	scaffold_4	8678595	8813966
Block10650	scaffold_4	8824098	8873228
Block10651	scaffold_4	8876723	9005361
Block10652	scaffold_4	9005602	9231165
Block10653	scaffold_4	9237789	9309299
Block10654	scaffold_4	9310156	10033598
Block10655	scaffold_4	10042638	10069593
Block10657	scaffold_4	10080038	10107658
Block10671	scaffold_4	10137139	10148125
Block10674	scaffold_4	10149469	10160988
Block10675	scaffold_4	10161037	10181295
Block10676	scaffold_4	10181309	10203621
Block10679	scaffold_4	10212793	10229888
Block10686	scaffold_4	10251380	10284705
Block10688	scaffold_4	10285246	10316544
Block10690	scaffold_4	10317342	10357879
Block10695	scaffold_4	10371053	10390197
Block10697	scaffold_4	10399239	10410529
Block10701	scaffold_4	10427533	10437575
Block10708	scaffold_4	10469882	10481422
Block10711	scaffold_4	10491887	10523838
Block10712	scaffold_4	10524108	10534746
Block10718	scaffold_4	10562089	10576354
Block10719	scaffold_4	10577110	10595651
Block10720	scaffold_4	10595731	10647515
Block10721	scaffold_4	10660240	10717704
Block10723	scaffold_4	10725257	10792138
Block10724	scaffold_4	10793972	10934837
Block10725	scaffold_4	10938109	11225515
Block10726	scaffold_4	11227805	11383370
Block10728	scaffold_4	11391675	11904354
Block10730	scaffold_4	11920084	12137619
Block10731	scaffold_4	12201896	12446838
Block10732	scaffold_4	12448137	12824832
Block10733	scaffold_4	12831288	12899385
Block10736	scaffold_4	13001687	13618784
Block10737	scaffold_4	13619180	13748356
Block10738	scaffold_4	13751459	14041667
Block10741	scaffold_4	14048500	14266103
Block10742	scaffold_4	14267579	14609019
Block10743	scaffold_4	14613086	14656776
Block10744	scaffold_4	14657589	14794208
Block10745	scaffold_4	14798098	14893376
Block10746	scaffold_4	14894665	15201464
Block10747	scaffold_4	15203458	15275878
Block10748	scaffold_4	15287611	15310261
Block10749	scaffold_4	15316133	15401112
Block10750	scaffold_4	15402217	15503544
Block10752	scaffold_4	15513921	15911638
Block10753	scaffold_4	15920994	16242897
Block10754	scaffold_4	16245356	16259796
Block10755	scaffold_4	16271237	16993398
Block10756	scaffold_4	17007538	17133161
Block10757	scaffold_4	17173140	17811571
Block10758	scaffold_4	17812960	17880100
Block10759	scaffold_4	17889975	18848815
Block10760	scaffold_4	18852839	19248859
Block10761	scaffold_4	19269722	19433065
Block10762	scaffold_4	19434459	20227409
Block10763	scaffold_4	20228584	20353451
Block10764	scaffold_4	20355104	20668559
Block10765	scaffold_4	20676751	21358415
Block10766	scaffold_4	21361169	21448122
Block10767	scaffold_4	21449167	21830293
Block10768	scaffold_4	21831792	21906447
Block10769	scaffold_4	21955317	22289399
Block10770	scaffold_4	22290351	22590232
Block10771	scaffold_4	22597258	22674257
Block10772	scaffold_4	22676998	23310299
Block10773	scaffold_4	23328968	23824680
Block10774	scaffold_4	23837574	24057647
Block10775	scaffold_4	24059244	25256511
Block10776	scaffold_4	25271736	26150893
Block10777	scaffold_4	26184363	27125272
Block10778	scaffold_4	27137627	27889987
Block10779	scaffold_4	27894093	28244092
Block10780	scaffold_4	28244318	28713355
Block10781	scaffold_4	28729240	29616687
Block10782	scaffold_4	29625439	30014055
Block10783	scaffold_4	30015416	30253340
Block10784	scaffold_4	30286480	30470018
Block10786	scaffold_4	30484691	30604185
Block10787	scaffold_4	30605178	31019330
Block10789	scaffold_4	31048637	31078365
Block10791	scaffold_4	31124837	31817692
Block10792	scaffold_4	31838416	31860298
Block10794	scaffold_4	31924184	31956583
Block10795	scaffold_4	31956594	32042309
Block10800	scaffold_4	32099285	32112386
Block10802	scaffold_4	32127329	32286606
Block10804	scaffold_4	32344444	32369191
Block10805	scaffold_4	32371078	32469891
Block10806	scaffold_4	32474501	32568546
Block10807	scaffold_4	32838271	32874384
Block10811	scaffold_4	33288968	33368931
Block10817	scaffold_4	33937485	33948431
Block10821	scaffold_4	34119097	34167246
Block10861	scaffold_4	34221650	34236845
Block10878	scaffold_4	34285667	34309884
Block10883	scaffold_4	34323436	34367941
Block10884	scaffold_4	34373927	34411588
Block10886	scaffold_4	34416652	34436393
Block10900	scaffold_4	34479781	34500415
Block10902	scaffold_4	34504559	34514890
Block10904	scaffold_4	34521522	34533331
Block10906	scaffold_4	34541510	34560443
Block10907	scaffold_4	34560507	34676558
Block10908	scaffold_4	34678821	34719770
Block10909	scaffold_4	34719984	34740293
Block10912	scaffold_4	34750841	34761271
Block10915	scaffold_4	34765861	34796870
Block10916	scaffold_4	34800746	34894891
Block10917	scaffold_4	34909032	35015274
Block10918	scaffold_4	35017845	35058653
Block10921	scaffold_4	35061113	35077327
Block10927	scaffold_4	35100480	35121834
Block10953	scaffold_4	35198916	35214841
Block10955	scaffold_4	35219802	35241216
Block10958	scaffold_4	35250692	35261981
Block10959	scaffold_4	35263190	35283808
Block10962	scaffold_4	35295118	35306649
Block10972	scaffold_4	35335726	35355730
Block10987	scaffold_4	35367453	35389463
Block11024	scaffold_4	35481717	35510401
Block11027	scaffold_4	35510890	35557131
Block11043	scaffold_4	35613095	35629106
Block11044	scaffold_4	35629130	35641722
Block11046	scaffold_4	35647691	35713713
Block11047	scaffold_4	35733229	35807320
Block11049	scaffold_4	35842802	36093197
Block11064	scaffold_4	36130973	36149750
Block11104	scaffold_4	36232591	36246891
Block11115	scaffold_4	36269036	36358186
Block11125	scaffold_4	36384858	36478853
Block11129	scaffold_4	36481530	36494320
Block11140	scaffold_4	36514314	36525948
Block11146	scaffold_4	36537105	36599769
Block11147	scaffold_4	36603719	36627912
Block11148	scaffold_4	36644429	36772994
Block11151	scaffold_4	36787868	36810841
Block11152	scaffold_4	36811630	36858705
Block11153	scaffold_4	36868516	36895721
Block11167	scaffold_4	36930039	36993271
Block11169	scaffold_4	37003905	37044579
Block11177	scaffold_4	37060858	37099157
Block11178	scaffold_4	37100140	37260965
Block11184	scaffold_4	37278030	37297101
Block11186	scaffold_4	37304781	37361672
Block11188	scaffold_4	37384782	37581403
Block11190	scaffold_4	37590314	37609754
Block11207	scaffold_4	37664267	37685345
Block11208	scaffold_4	37685359	37704155
Block11212	scaffold_4	37741431	37757072
Block11223	scaffold_4	37771119	37798622
Block11227	scaffold_4	37804919	37879310
Block11229	scaffold_4	37882815	37893447
Block11232	scaffold_4	37894213	37906425
Block11240	scaffold_4	37915354	37927626
Block11252	scaffold_4	37965110	37976892
Block11254	scaffold_4	37981624	37994661
Block11257	scaffold_4	37996565	38027564
Block11259	scaffold_4	38028241	38050337
Block11260	scaffold_4	38050436	38075538
Block11262	scaffold_4	38111087	38140830
Block11267	scaffold_4	38151887	38192956
Block11268	scaffold_4	38194848	38274460
Block11269	scaffold_4	38277571	38291614
Block11270	scaffold_4	38292075	38477326
Block11273	scaffold_4	38599668	38619970
Block11279	scaffold_4	38916332	38929632
Block11280	scaffold_4	39085590	39095965
Block11282	scaffold_4	39190611	39288620
Block11290	scaffold_4	39292702	39321890
Block11296	scaffold_4	39361060	39397955
Block11303	scaffold_4	39407872	39418337
Block11305	scaffold_4	39430069	39458391
Block11308	scaffold_4	39461271	39506033
Block11318	scaffold_4	39543503	39553935
Block11320	scaffold_4	39554352	39565133
Block11337	scaffold_4	39625321	39662860
Block11340	scaffold_4	39663119	39740921
Block11346	scaffold_4	39745036	39760620
Block11348	scaffold_4	39763070	39774204
Block11355	scaffold_4	39789274	39804472
Block11359	scaffold_4	39848859	39872031
Block11360	scaffold_4	39872750	39901895
Block11366	scaffold_4	39916064	39937543
Block11367	scaffold_4	39937658	39955414
Block11370	scaffold_4	39960190	39972935
Block11374	scaffold_4	39984732	40365392
Block11375	scaffold_5	1760	378235
Block11383	scaffold_5	398591	409888
Block11391	scaffold_5	435305	453813
Block11403	scaffold_5	491069	501650
Block11407	scaffold_5	514293	524724
Block11422	scaffold_5	560883	574653
Block11423	scaffold_5	574737	604645
Block11426	scaffold_5	617888	853137
Block11431	scaffold_5	869436	883249
Block11432	scaffold_5	885220	1008187
Block11433	scaffold_5	1047735	1199218
Block11435	scaffold_5	1208155	1241307
Block11436	scaffold_5	1242553	1284028
Block11437	scaffold_5	1288868	1314932
Block11438	scaffold_5	1315269	1484367
Block11439	scaffold_5	1485099	1536320
Block11441	scaffold_5	1542646	1599159
Block11443	scaffold_5	1612110	1650384
Block11444	scaffold_5	1651686	1662310
Block11445	scaffold_5	1665058	1706571
Block11447	scaffold_5	1708478	1760158
Block11448	scaffold_5	1767104	1797867
Block11450	scaffold_5	1837291	1902105
Block11452	scaffold_5	1902890	1916947
Block11463	scaffold_5	1935399	1945518
Block11486	scaffold_5	1990590	2014120
Block11487	scaffold_5	2014162	2040675
Block11490	scaffold_5	2044806	2082078
Block11494	scaffold_5	2087061	2113295
Block11509	scaffold_5	2153052	2172193
Block11523	scaffold_5	2196613	2208889
Block11537	scaffold_5	2243533	2254688
Block11542	scaffold_5	2312587	2329118
Block11552	scaffold_5	2342797	2368776
Block11565	scaffold_5	2399561	2422468
Block11566	scaffold_5	2430817	2442172
Block11592	scaffold_5	2496710	2531062
Block11595	scaffold_5	2650523	2680243
Block11599	scaffold_5	2746056	2828808
Block11604	scaffold_5	3103680	3163280
Block11606	scaffold_5	3199811	3229552
Block11609	scaffold_5	3269507	3307333
Block11615	scaffold_5	3342801	3541636
Block11616	scaffold_5	3543507	3657668
Block11617	scaffold_5	3665896	3705861
Block11621	scaffold_5	3763773	3903125
Block11628	scaffold_5	4026912	4188064
Block11630	scaffold_5	4196490	4291382
Block11636	scaffold_5	4312705	4336255
Block11638	scaffold_5	4338527	4471526
Block11639	scaffold_5	4489896	4960110
Block11642	scaffold_5	5060842	5095275
Block11643	scaffold_5	5128822	5148674
Block11644	scaffold_5	5190973	5217639
Block11646	scaffold_5	5230628	5310852
Block11647	scaffold_5	5311363	5368981
Block11649	scaffold_5	5430731	5494791
Block11655	scaffold_5	5517299	5540009
Block11657	scaffold_5	5542725	5556998
Block11658	scaffold_5	5557093	5577855
Block11663	scaffold_5	5584578	5613539
Block11664	scaffold_5	5613647	5641760
Block11670	scaffold_5	5662833	5711061
Block11675	scaffold_5	5730735	5763919
Block11678	scaffold_5	5772233	5842738
Block11679	scaffold_5	5843055	5886200
Block11680	scaffold_5	5886207	5916234
Block11681	scaffold_5	5917018	5932656
Block11685	scaffold_5	5947824	5959235
Block11686	scaffold_5	5959312	5974486
Block11687	scaffold_5	5975646	5993518
Block11688	scaffold_5	5993627	6013866
Block11689	scaffold_5	6014333	6033691
Block11692	scaffold_5	6051245	6069959
Block11693	scaffold_5	6069987	6080302
Block11697	scaffold_5	6087158	6105578
Block11698	scaffold_5	6105751	6134180
Block11701	scaffold_5	6145258	6175457
Block11702	scaffold_5	6175496	6268216
Block11704	scaffold_5	6272147	6285882
Block11706	scaffold_5	6292404	6314187
Block11707	scaffold_5	6314338	6331692
Block11712	scaffold_5	6352532	6475840
Block11715	scaffold_5	6537063	6579840
Block11717	scaffold_5	6648896	6896214
Block11722	scaffold_5	7082854	7118898
Block11724	scaffold_5	7193063	7287428
Block11725	scaffold_5	7287686	7310945
Block11726	scaffold_5	7321757	7543874
Block11728	scaffold_5	7549108	7559369
Block11729	scaffold_5	7559827	7583657
Block11730	scaffold_5	7583703	7609778
Block11731	scaffold_5	7610947	7634666
Block11732	scaffold_5	7635128	7710580
Block11735	scaffold_5	7710978	7752784
Block11740	scaffold_5	7763712	7799387
Block11742	scaffold_5	7817017	7828084
Block11744	scaffold_5	7869190	7881200
Block11756	scaffold_5	7925826	7938658
Block11766	scaffold_5	7969339	8022393
Block11767	scaffold_5	8022482	8037244
Block11768	scaffold_5	8037360	8054646
Block11772	scaffold_5	8059855	8070640
Block11775	scaffold_5	8080269	8092322
Block11777	scaffold_5	8099440	8266860
Block11778	scaffold_5	8267501	8285107
Block11779	scaffold_5	8287204	8319747
Block11782	scaffold_5	8327361	8355089
Block11795	scaffold_5	8400960	8412484
Block11798	scaffold_5	8430339	8476743
Block11799	scaffold_5	8476749	8486964
Block11804	scaffold_5	8513221	8532234
Block11810	scaffold_5	8548284	8575257
Block11812	scaffold_5	8577244	8590033
Block11817	scaffold_5	8604336	8617981
Block11824	scaffold_5	8633339	8651431
Block11825	scaffold_5	8651447	8672150
Block11828	scaffold_5	8673055	8683210
Block11842	scaffold_5	8718535	8731926
Block11844	scaffold_5	8740514	8756440
Block11845	scaffold_5	8756556	8769022
Block11847	scaffold_5	8773702	8788202
Block11862	scaffold_5	8849631	8870206
Block11863	scaffold_5	8870280	8888713
Block11864	scaffold_5	8890821	8928403
Block11865	scaffold_5	8928452	8950586
Block11866	scaffold_5	8951482	8982896
Block11868	scaffold_5	8985332	9003157
Block11870	scaffold_5	9013509	9035343
Block11878	scaffold_5	9058459	9069520
Block11892	scaffold_5	9114158	9127852
Block11895	scaffold_5	9133276	9149406
Block11904	scaffold_5	9167613	9186130
Block11906	scaffold_5	9186262	9197504
Block11921	scaffold_5	9253765	9310307
Block11925	scaffold_5	9319109	9359505
[truncated: 3,150 more rows]
